# Supplementary material for: Circular rubber aggregate CFST stub columns under axial compression: prediction and reliability analysis
Source: Sci Rep. 2024 Oct 31;14:26245. doi: 10.1038/s41598-024-74990-5 (PMC11527877; doi:10.1038/s41598-024-74990-5)
Supplement: Supplementary file 1 — Supplementary Material 1 [file 41598_2024_74990_MOESM1_ESM.zip]

Archive with 26 entries (24 files):
- rubber materials1/excel results/
- rubber materials1/figures/
- rubber materials1/data.docx
- rubber materials1/ML_models1.ipynb
- rubber materials1/rubber.xlsx
- rubber materials1/Rubber_SR.ipynb
- rubber materials1/Rubber_SR2.ipynb
- rubber materials1/excel results/AISC_Circ.xlsx
- rubber materials1/excel results/Cat_circ.xlsx
- rubber materials1/excel results/EC4_Circ.xlsx
- rubber materials1/excel results/Gpr_circ.xlsx
- rubber materials1/excel results/LGBM_circ.xlsx
- rubber materials1/excel results/ML_circ.xlsx
- rubber materials1/excel results/prop_Circ.xlsx
- rubber materials1/excel results/RF_circ.xlsx
- rubber materials1/excel results/SVR_Circ.xlsx
- rubber materials1/excel results/XGB_Circ.xlsx
- rubber materials1/figures/circ.png
- rubber materials1/figures/Distribution_circ.png
- rubber materials1/figures/Distribution_circ_before.png
- rubber materials1/figures/GPR_Predicted_Mean_Confidence_Intervals1i.png
- rubber materials1/figures/reliabilty1.png
- rubber materials1/figures/reliabilty2.png
- rubber materials1/figures/reliabilty3.png
- rubber materials1/figures/reliabilty4.png
- rubber materials1/figures/train_test_ML_circc.png
