# Supplementary material for: Circular rubber aggregate CFST stub columns under axial compression: prediction and reliability analysis
Source: Sci Rep. 2024 Oct 31;14:26245. doi: 10.1038/s41598-024-74990-5 (PMC11527877; doi:10.1038/s41598-024-74990-5)
Supplement: Supplementary file 1 — Supplementary Material 1 [file 41598_2024_74990_MOESM1_ESM.zip › rubber materials1/rubber.xlsx]

## Sheet: stub
D	t	L		Fy	fcu	fc	%R	P	fiber	eta
219	3	660	3.0137	215	35.64	33.067	10	2269		0.37	214.151	fc'	28.9374	fc'	41.4676
219	6	660	3.0137	215	34.04	31.067	10	3104.5		0.83	216.136		27.5025		38.7083
219	6	660	3.0137	215	30.81	26.202	20	2879		0.98	215.234		24.626		32.0681
219	3	660	3.0137	215	28.39	24.104	20	1818		0.51	215.171		22.49		29.2397
219	6	660	3.0137	215	26.28	23.156	30	2905		1.11	215.445		20.6423		27.9692
219	3	660	3.0137	215	26.28	23.156	30	1934.5		0.53	214.815		20.6423		27.9692
219	3	660	3.0137	215	22.42	17.926	30	1715		0.69	216.499		17.301		21.0572
219	6	660	3.0137	215	22.42	17.926	30	2667		1.43	214.867		17.301		21.0572
219	3	660	3.0137	215	41.21	36	10	2534		0.34	214.243		33.9797		45.5424
219	6	660	3.0137	215	39.79	34.933	10	3310		0.73	213.751		32.6876		44.0563
219	6	660	3.0137	215	34.62	30.607	20	2973.5		0.84	215.501		28.0219		38.0759
219	3	660	3.0137	215	32.67	29.822	20	2135		0.41	214.015		26.279		36.9989
219	6	660	3.0137	215	28.7	26.677	30	2784.5		0.96	214.663		22.7627		32.7116
219	3	660	3.0137	215	28.7	26.677	30	2065		0.46	214.792		22.7627		32.7116
219	3	660	3.0137	215	25.2	22.682	30	1813		0.54	214.387		19.7021		27.3359
219	6	660	3.0137	215	25.2	22.682	30	2742		1.13	214.837		19.7021		27.3359
89	3.5	188	2.11236	342		63	10	552	0	0.97	343.278
89	3.5	188	2.11236	342		73.3	10	700	0.01	0.83	341.756
89	3.5	188	2.11236	342		74.1	10	644	0.015	0.82	341.323
86	2	188	2.18605	342		63	10	625	0	0.54	340.403
86	2	188	2.18605	342		85.5	0	764	1	0.4	342.204
86	2	188	2.18605	342		80.1	5	825	1	0.42	336.62
86	2	188	2.18605	342		73.3	10	805	1	0.46	337.381
89	3.5	188	2.11236	342		51.5	10	566	0	1.18
89	3.5	188	2.11236	342		53.5	10	601	1	1.14
86	2	188	2.18605	342		54.1	10	728	0	0.63
86	2	188	2.18605	342		56	10	763	1	0.61
89	3.5	188	2.11236	335		27.5	10	501	0	2.21
89	3.5	188	2.11236	335		35.2	10	663	1	1.73
89	3.5	188	2.11236	335		38.3	10	628	1.5	1.59
86	2	188	2.18605	335		31.3	10	594	0	1.09
86	2	188	2.18605	335		51.1	0	681	1	0.67
86	2	188	2.18605	335		41.6	5	734	1	0.82
86	2	188	2.18605	335		41.5	10	759	1	0.82
86	2	188	2.18605	330		16.7	10	409	1	2.04
200	2.73	600	3	331.3	GPC	61.9	0	2747.8
200	2.73	600	3	331.3		59.1	10	2604.5
200	2.73	600	3	331.3		47.2	30	2331
114	2.7	300	2.63158	284	49.5	41.6033	0	723.1		NC	standard deviation+-3.7
114	2.7	300	2.63158	284	39.3	32.2428	5	597		RUC5	standard deviation+-4.5
114	2.7	300	2.63158	284	25.2	19.7021	15	483.7		RUC15	standard deviation+-2.4
114	3.2	300	2.63158	367.7	49.5	41.6033	0	930.7
114	3.2	300	2.63158	367.7	39.3	32.2428	5	826.3
114	3.2	300	2.63158	367.7	25.2	19.7021	15	673.6
152	2.85	500	3.28947	367.7	49.5	41.6033	0	1313.7
152	2.85	500	3.28947	367.7	39.3	32.2428	5	1107.8
152	2.85	500	3.28947	367.7	25.2	19.7021	15	939.7
219	3.85	500	2.28311	284	49.5	41.6033	0	2323.5
219	3.85	500	2.28311	284	39.3	32.2428	5	2197.4
219	3.85	500	2.28311	284	25.2	19.7021	15	1814.7
219	4.25	500	2.28311	455.5	49.5	41.6033	0	2887.7
219	4.25	500	2.28311	455.5	39.3	32.2428	5	2603.6
219	4.25	500	2.28311	455.5	25.2	19.7021	15	2244.3
165	2	330	2	242	37.05	30.2071	0	1265.1		0.49
165	3	330	2	242	37.05	30.2071	0	1364.7		0.75
165	4	330	2	242	37.05	30.2071	0	1434.7		1.02
165	2	330	2	242	26.98	21.2537	10	938.6		0.67
165	3	330	2	242	26.98	21.2537	10	1150		1.03
165	4	330	2	242	26.98	21.2537	10	1276.4		1.4
165	2	330	2	242	16.72	12.4764	20	831.2		1.09
165	3	330	2	242	16.72	12.4764	20	1035.5		1.66
165	4	330	2	242	16.72	12.4764	20	1121.8		2.26
165	2	330	2	242	13.78	10.0511	30	736.2		1.31
165	3	330	2	242	13.78	10.0511	30	843.6		2.02
165	4	330	2	242	13.78	10.0511	30	1021.8		2.74
114	2	456	4	382		18.14	0	638
114	2	456	4	382		14.47	2.5	625
114	2	456	4	382		13.97	5	583
114	2	456	4	382		10.64	10	525
114	2	456	4	382		7.25	20	449
114	2	456	4	382		5.3	30	404
114	2	456	4	382		11.05	2.5	520
114	2	456	4	382		9.17	5	516
114	2	456	4	382		8.45	10	479
114	2	456	4	382		5	20	431
114	2	456	4	382		3.57	30	361
114	2	456	4	382		10.72	2.5	480
114	2	456	4	382		8.85	5	472
114	2	456	4	382		6	10	447
114	2	456	4	382		5.38	20	368
114	2	456	4	382		4.09	30	340
165	3	495	3	231		38.55	0	1432.6
165	3	495	3	231		33.88	10	1326.4
165	3	495	3	231		26.48	20	1372.8
165	3	495	3	231		23.73	30	1187.8
165	4	495	3	258.13		38.55	0	1617.8
165	4	495	3	258.13		33.88	10	1373.6
165	4	495	3	258.13		26.48	20	1431.8
165	4	495	3	258.13		23.73	30	1385.6
115	4	345	3	298.07		38.55	0	827.4
115	4	345	3	298.07		33.88	10	759.1
115	4	345	3	298.07		26.48	20	770.4
115	4	345	3	298.07		23.73	30	776.9
86	2	188	2.18605	342		54.27	20	551.8
165.1	3.5	400	2.42277	395		50.27	0	1876
165.1	3.5	400	2.42277	395		24.95	15	1291
165.1	3.5	400	2.42277	395		14.37	30	1130
114.3	4.5	300	2.62467	260	20.15	15.3624	25	798.65
114.3	4.5	455	3.98075	260	20.15	15.3624	25	728.95
125	2.5	500	4	280	41.7	34.4265	0	960
125	2.5	500	4	280	38	31.0652	5	884
125	2.5	500	4	280	33.3	26.8411	15	833
87.1	1.9	252.59	2.9	255		26	0	345
87.1	1.9	252.59	2.9	255		26	0	351
87.1	1.9	252.59	2.9	255		16.66	15	300
87.1	1.9	252.59	2.9	255		16.66	15	290
87.1	1.9	252.59	2.9	255		9.9	25	250
87.1	1.9	252.59	2.9	255		9.9	25	275
87.1	1.9	252.59	2.9	255		4.83	35	210
87.1	1.9	252.59	2.9	255		4.83	35	200
87.1	1.9	348.4	4	255		26	0	325
87.1	1.9	348.4	4	255		26	0	340
87.1	1.9	348.4	4	255		16.66	15	275
87.1	1.9	348.4	4	255		16.66	15	290
87.1	1.9	348.4	4	255		9.9	25	220
87.1	1.9	348.4	4	255		9.9	25	250
87.1	1.9	348.4	4	255		4.83	35	180
87.1	1.9	348.4	4	255		4.83	35	190
150	2.75	330	2.2	226		23.4	0	1173	cube 100	36	cylinder 100x200	26
150	2.75	330	2.2	226		16.2	10	1136		28		18
150	4	330	2.2	226		23.4	0	1350		36		26
150	4	330	2.2	226		16.2	10	1261		28		18
150	5	330	2.2	226		23.4	0	1666		36		26
150	5	330	2.2	226		16.2	10	1642		28		18
114	4.8	300	2.63158	333	46	41.4	20	1146	cylinder 100x200
152	2.8	300	1.97368	290		54.1	0	1688
152	2.8	300	1.97368	290		54.1	0	1637
152	2.8	300	1.97368	290		21.2	30	941
152	2.8	300	1.97368	290		21.2	30	944
152	2.8	300	1.97368	290		6.4	60	618
152	2.8	300	1.97368	290		6.4	60	628
101.6	1.6	300	2.95276	220		11.4592	35	222
101.6	1.6	300	2.95276	220		6.74817	50	177
101.6	1.6	300	2.95276	220		4.32901	75	162
114	2	456	4	382.3	35.3	28.632	0	580	0.9	cube 150
114	2	456	4	382.3	29.8	23.7325	5	527	0.9
114	2	456	4	382.3	27.1	21.3587	10	496	0.9
114	2	456	4	382.3	24.5	19.0949	10	480	0.6
114	2	456	4	382.3	29.2	23.2031	10	522	1.2
114	2	456	4	382.3	22.3	17.198	10	460	0.9
114	2	456	4	382.3	40.6	33.4241	10	633	0.9
114	2	456	4	382.3	32.3	25.9495	0	530	0
114	2	456	4	382.3	23.1	17.8857	10	456	0
114	2	456	4	382.3	28.2	22.3231	10	494	0.9
114	2	456	4	382.3	27.6	21.7966	10	502	0.9
