# Supplementary material for: Circular rubber aggregate CFST stub columns under axial compression: prediction and reliability analysis
Source: Sci Rep. 2024 Oct 31;14:26245. doi: 10.1038/s41598-024-74990-5 (PMC11527877; doi:10.1038/s41598-024-74990-5)
Supplement: Supplementary file 1 — Supplementary Material 1 [file 41598_2024_74990_MOESM1_ESM.zip › rubber materials1/Rubber_SR.ipynb]

# %% [code]
from pysr import PySRRegressor
import pandas as pd
import numpy as np
PC = pd.read_excel("rubber.xlsx",sheet_name="stub");PC['R']=PC['%R']/100.0
PC['As']=(PC['D']-PC['t'])*PC['t']*pi;PC['Ac']=(PC['D']-2.0*PC['t'])**2.0/4.0*pi;PC['Ic']=(PC['D']-2.0*PC['t'])**4.0/64.0*pi;PC['Is']=(PC['D'])**4.0/64.0*pi-PC['Ic']
PC['N_pl'] = PC['As']*PC['Fy'] + 0.85 * PC['Ac']*PC['fc']
PC['N_cr'] = pi ** 2 * (200000 * PC['Is'] + 0.6 * 4400*PC['fc']**0.50 * PC['Ic']) / PC['L'] ** 2
PC['lam'] =np.minimum(0.5, (PC['N_pl'] / PC['N_cr'])**0.5)

PC['pn']=PC['P']/(PC['As']*PC['Fy'] )*1000.0

PC['D_t']=PC['D']/PC['t']
PC['L_D']=PC['L']/PC['D']
PC['f_f']=PC['fc']/PC['Fy']
PC['Afs']=PC['As']*PC['Fy']
PC['Afc']=PC['Ac']*PC['fc']
PC['eta']=PC['Afs']/PC['Afc']
features=['L_D','D_t','eta','R']
X=PC[features];y=PC['pn']


modelifxxy221221=[]
for j in range(5):
    model7 = PySRRegressor(niterations=200,populations=50,population_size=20,maxsize=30,
                      nested_constraints={"^":{"^":0,"/":1},"/":{"/":0,"^":1}},parsimony= 0.02,
                      constraints={"^":(-1,10)},
                      binary_operators=["+", "*","^","/"],#special(x,y)=x^2.0+y
                      denoise=True,loss="loss(x, y) = abs(y/x-1)",model_selection ='accuracy',
                      )
    model7.fit(X,y)#,X_units=["", "kg / m^2", "", "m", "m", "kg / m^2"],    y_units=[""]
    #unary_operators=["myfunction(x) = x^2"],        binary_operators=["myotherfunction(x, y) = x^2*y"],        extra_sympy_mappings={"myfunction": lambda x: x**2,"myotherfunction": lambda x, y: x**2 * y,},
    i=0
    modelifxxy221221.append(model7)
    while i <len(model7.equations_):
        model7.sympy(i)
        y_pred = model7.predict(X,index=i)
        aa=y_pred/y.values
        print('i = ',i, np.mean(aa),"      Mean Squared Error:",  np.std(aa)/np.mean(aa),"        ",model7.sympy(i))
        i=i+1

# %% [code]
from pysr import PySRRegressor
import pandas as pd
import numpy as np
PC = pd.read_excel("rubber.xlsx",sheet_name="stub");PC['R']=PC['%R']/100.0
PC['As']=(PC['D']-PC['t'])*PC['t']*pi;PC['Ac']=(PC['D']-2.0*PC['t'])**2.0/4.0*pi;PC['Ic']=(PC['D']-2.0*PC['t'])**4.0/64.0*pi;PC['Is']=(PC['D'])**4.0/64.0*pi-PC['Ic']
PC['N_pl'] = PC['As']*PC['Fy'] + 0.85 * PC['Ac']*PC['fc']
PC['N_cr'] = pi ** 2 * (200000 * PC['Is'] + 0.6 * 4400*PC['fc']**0.50 * PC['Ic']) / PC['L'] ** 2
PC['lam'] =np.minimum(0.5, (PC['N_pl'] / PC['N_cr'])**0.5)

PC['pn']=PC['P']/(PC['Ac']*PC['fc'])*1000.0

PC['D_t']=PC['D']/PC['t']
PC['L_D']=PC['L']/PC['D']
PC['f_f']=PC['fc']/PC['Fy']
PC['Afs']=PC['As']*PC['Fy']
PC['Afc']=PC['Ac']*PC['fc']
PC['eta']=PC['Afs']/PC['Afc']
features=['L_D','D_t','eta','R']
X=PC[features];y=PC['pn']


modelifxxy22122=[]
for j in range(5):
    model7 = PySRRegressor(niterations=200,populations=50,population_size=20,maxsize=30,
                      nested_constraints={"^":{"^":0,"/":1},"/":{"/":0,"^":1}},parsimony= 0.02,
                      constraints={"^":(-1,10)},
                      binary_operators=["+", "*","^","/"],#special(x,y)=x^2.0+y
                      denoise=True,loss="loss(x, y) = abs(y/x-1)",model_selection ='accuracy',
                      )
    model7.fit(X,y)#,X_units=["", "kg / m^2", "", "m", "m", "kg / m^2"],    y_units=[""]
    #unary_operators=["myfunction(x) = x^2"],        binary_operators=["myotherfunction(x, y) = x^2*y"],        extra_sympy_mappings={"myfunction": lambda x: x**2,"myotherfunction": lambda x, y: x**2 * y,},
    i=0
    modelifxxy22122.append(model7)
    while i <len(model7.equations_):
        model7.sympy(i)
        y_pred = model7.predict(X,index=i)
        aa=y_pred/y.values
        print('i = ',i, np.mean(aa),"      Mean Squared Error:",  np.std(aa)/np.mean(aa),"        ",model7.sympy(i))
        i=i+1

# %% [code]
from pysr import PySRRegressor
import pandas as pd
import numpy as np
PC = pd.read_excel("rubber.xlsx",sheet_name="stub");PC['R']=PC['%R']/100.0
PC['As']=(PC['D']-PC['t'])*PC['t']*pi;PC['Ac']=(PC['D']-2.0*PC['t'])**2.0/4.0*pi;PC['Ic']=(PC['D']-2.0*PC['t'])**4.0/64.0*pi;PC['Is']=(PC['D'])**4.0/64.0*pi-PC['Ic']
PC['N_pl'] = PC['As']*PC['Fy'] + 0.85 * PC['Ac']*PC['fc']
PC['N_cr'] = pi ** 2 * (200000 * PC['Is'] + 0.6 * 4400*PC['fc']**0.50 * PC['Ic']) / PC['L'] ** 2
PC['lam'] =np.minimum(0.5, (PC['N_pl'] / PC['N_cr'])**0.5)

PC['pn']=PC['P']/(PC['As']*PC['Fy'] + PC['Ac']*PC['fc'])*1000.0

PC['D_t']=PC['D']/PC['t']
PC['L_D']=PC['L']/PC['D']
PC['f_f']=PC['fc']/PC['Fy']
PC['Afs']=PC['As']*PC['Fy']
PC['Afc']=PC['Ac']*PC['fc']
PC['eta']=PC['Afs']/PC['Afc']
features=['L_D','D_t','eta','R']
X=PC[features];y=PC['pn']


modelifxxy221=[]
for j in range(5):
    model7 = PySRRegressor(niterations=200,populations=50,population_size=20,maxsize=30,
                      nested_constraints={"^":{"^":0,"/":1},"/":{"/":0,"^":1}},parsimony= 0.02,
                      constraints={"^":(-1,10)},
                      binary_operators=["+", "*","^","/"],#special(x,y)=x^2.0+y
                      denoise=True,loss="loss(x, y) = abs(y/x-1)",model_selection ='accuracy',
                      )
    model7.fit(X,y)#,X_units=["", "kg / m^2", "", "m", "m", "kg / m^2"],    y_units=[""]
    #unary_operators=["myfunction(x) = x^2"],        binary_operators=["myotherfunction(x, y) = x^2*y"],        extra_sympy_mappings={"myfunction": lambda x: x**2,"myotherfunction": lambda x, y: x**2 * y,},
    i=0
    modelifxxy221.append(model7)
    while i <len(model7.equations_):
        model7.sympy(i)
        y_pred = model7.predict(X,index=i)
        aa=y_pred/y.values
        print('i = ',i, np.mean(aa),"      Mean Squared Error:",  np.std(aa)/np.mean(aa),"        ",model7.sympy(i))
        i=i+1

# %% [code]
from pysr import PySRRegressor
import pandas as pd
import numpy as np
PC = pd.read_excel("rubber.xlsx",sheet_name="stub");PC['R']=PC['%R']/100.0
PC['As']=(PC['D']-PC['t'])*PC['t']*pi;PC['Ac']=(PC['D']-2.0*PC['t'])**2.0/4.0*pi;PC['Ic']=(PC['D']-2.0*PC['t'])**4.0/64.0*pi;PC['Is']=(PC['D'])**4.0/64.0*pi-PC['Ic']
PC['N_pl'] = PC['As']*PC['Fy'] + 0.85 * PC['Ac']*PC['fc']
PC['N_cr'] = pi ** 2 * (200000 * PC['Is'] + 0.6 * 4400*PC['fc']**0.50 * PC['Ic']) / PC['L'] ** 2
PC['lam'] =np.minimum(0.5, (PC['N_pl'] / PC['N_cr'])**0.5)

PC['pn']=PC['P']/(PC['As']*PC['Fy'] + PC['Ac']*PC['fc'])*1000.0

PC['D_t']=PC['D']/PC['t']
PC['L_D']=PC['L']/PC['D']
PC['f_f']=PC['fc']/PC['Fy']
PC['Afs']=PC['As']*PC['Fy']
PC['Afc']=PC['Ac']*PC['fc']
PC['eta']=PC['Afs']/PC['Afc']
features=['L_D','D_t','f_f','fc','eta','R']
X=PC[features];y=PC['pn']


modelifxxy221=[]
for j in range(15):
    model7 = PySRRegressor(niterations=200,populations=50,population_size=20,maxsize=30,
                      nested_constraints={"^":{"^":0,"/":1},"/":{"/":0,"^":1}},parsimony= 0.02,
                      constraints={"^":(-1,10)},
                      binary_operators=["+", "*","^","/"],#special(x,y)=x^2.0+y
                      denoise=True,loss="loss(x, y) = abs(y/x-1)",model_selection ='accuracy',
                      )
    model7.fit(X,y)#,X_units=["", "kg / m^2", "", "m", "m", "kg / m^2"],    y_units=[""]
    #unary_operators=["myfunction(x) = x^2"],        binary_operators=["myotherfunction(x, y) = x^2*y"],        extra_sympy_mappings={"myfunction": lambda x: x**2,"myotherfunction": lambda x, y: x**2 * y,},
    i=0
    modelifxxy221.append(model7)
    while i <len(model7.equations_):
        model7.sympy(i)
        y_pred = model7.predict(X,index=i)
        aa=y_pred/y.values
        print('i = ',i, np.mean(aa),"      Mean Squared Error:",  np.std(aa)/np.mean(aa),"        ",model7.sympy(i))
        i=i+1

# %% [code]
from pysr import PySRRegressor
import pandas as pd
import numpy as np
PC = pd.read_excel("rubber.xlsx",sheet_name="stub");PC['R']=PC['%R']/100.0
PC['As']=(PC['D']-PC['t'])*PC['t']*pi;PC['Ac']=(PC['D']-2.0*PC['t'])**2.0/4.0*pi;PC['Ic']=(PC['D']-2.0*PC['t'])**4.0/64.0*pi;PC['Is']=(PC['D'])**4.0/64.0*pi-PC['Ic']
PC['N_pl'] = PC['As']*PC['Fy'] + 0.85 * PC['Ac']*PC['fc']
PC['N_cr'] = pi ** 2 * (200000 * PC['Is'] + 0.6 * 4400*PC['fc']**0.50 * PC['Ic']) / PC['L'] ** 2
PC['lam'] =np.minimum(0.5, (PC['N_pl'] / PC['N_cr'])**0.5)

PC['pn']=PC['P']/(PC['As']*PC['Fy'] + PC['Ac']*PC['fc'])*1000.0

PC['D_t']=PC['D']/PC['t']
PC['L_D']=PC['L']/PC['D']
PC['f_f']=PC['fc']/PC['Fy']
PC['Afs']=PC['As']*PC['Fy']
PC['Afc']=PC['Ac']*PC['fc']
features=['L_D','D_t','f_f','fc','Afs','Afc','R']
X=PC[features];y=PC['pn']


modelifxxy221=[]
for j in range(15):
    model7 = PySRRegressor(niterations=200,populations=50,population_size=20,maxsize=30,
                      nested_constraints={"^":{"^":0,"/":1},"/":{"/":0,"^":1}},parsimony= 0.02,
                      constraints={"^":(-1,10)},
                      binary_operators=["+", "*","^","/"],#special(x,y)=x^2.0+y
                      denoise=True,loss="loss(x, y) = abs(y/x-1)",model_selection ='accuracy',
                      )
    model7.fit(X,y)#,X_units=["", "kg / m^2", "", "m", "m", "kg / m^2"],    y_units=[""]
    #unary_operators=["myfunction(x) = x^2"],        binary_operators=["myotherfunction(x, y) = x^2*y"],        extra_sympy_mappings={"myfunction": lambda x: x**2,"myotherfunction": lambda x, y: x**2 * y,},
    i=0
    modelifxxy221.append(model7)
    while i <len(model7.equations_):
        model7.sympy(i)
        y_pred = model7.predict(X,index=i)
        aa=y_pred/y.values
        print('i = ',i, np.mean(aa),"      Mean Squared Error:",  np.std(aa)/np.mean(aa),"        ",model7.sympy(i))
        i=i+1

# %% [code]
from pysr import PySRRegressor
import pandas as pd
import numpy as np
PC = pd.read_excel("rubber.xlsx",sheet_name="stub");PC['R']=PC['%R']/100.0
PC['As']=(PC['D']-PC['t'])*PC['t']*pi;PC['Ac']=(PC['D']-2.0*PC['t'])**2.0/4.0*pi;PC['Ic']=(PC['D']-2.0*PC['t'])**4.0/64.0*pi;PC['Is']=(PC['D'])**4.0/64.0*pi-PC['Ic']
PC['N_pl'] = PC['As']*PC['Fy'] + 0.85 * PC['Ac']*PC['fc']
PC['N_cr'] = pi ** 2 * (200000 * PC['Is'] + 0.6 * 4400*PC['fc']**0.50 * PC['Ic']) / PC['L'] ** 2
PC['lam'] =np.minimum(0.5, (PC['N_pl'] / PC['N_cr'])**0.5)

PC['pn']=PC['P']/(PC['Ac']*PC['fc'])*1000.0

PC['D_t']=PC['D']/PC['t']
PC['L_D']=PC['L']/PC['D']
PC['f_f']=PC['fc']/PC['Fy']
PC['Afs']=PC['As']*PC['Fy']
PC['Afc']=PC['Ac']*PC['fc']
features=['L_D','D_t','f_f','fc','Afs','Afc','R']
X=PC[features];y=PC['pn']


modelifxxy221=[]
for j in range(15):
    model7 = PySRRegressor(niterations=200,populations=50,population_size=20,maxsize=30,
                      nested_constraints={"^":{"^":0,"/":1},"/":{"/":0,"^":1}},parsimony= 0.02,
                      constraints={"^":(-1,10)},
                      binary_operators=["+", "*","^","/"],#special(x,y)=x^2.0+y
                      denoise=True,loss="loss(x, y) = abs(y/x-1)",model_selection ='accuracy',
                      )
    model7.fit(X,y)#,X_units=["", "kg / m^2", "", "m", "m", "kg / m^2"],    y_units=[""]
    #unary_operators=["myfunction(x) = x^2"],        binary_operators=["myotherfunction(x, y) = x^2*y"],        extra_sympy_mappings={"myfunction": lambda x: x**2,"myotherfunction": lambda x, y: x**2 * y,},
    i=0
    modelifxxy221.append(model7)
    while i <len(model7.equations_):
        model7.sympy(i)
        y_pred = model7.predict(X,index=i)
        aa=y_pred/y.values
        print('i = ',i, np.mean(aa),"      Mean Squared Error:",  np.std(aa)/np.mean(aa),"        ",model7.sympy(i))
        i=i+1

# %% [code]
from pysr import PySRRegressor
import pandas as pd
import numpy as np
PC = pd.read_excel("rubber.xlsx",sheet_name="stub");PC['R']=PC['%R']/100.0
PC['As']=(PC['D']-PC['t'])*PC['t']*pi;PC['Ac']=(PC['D']-2.0*PC['t'])**2.0/4.0*pi;PC['Ic']=(PC['D']-2.0*PC['t'])**4.0/64.0*pi;PC['Is']=(PC['D'])**4.0/64.0*pi-PC['Ic']
PC['N_pl'] = PC['As']*PC['Fy'] + 0.85 * PC['Ac']*PC['fc']
PC['N_cr'] = pi ** 2 * (200000 * PC['Is'] + 0.6 * 4400*PC['fc']**0.50 * PC['Ic']) / PC['L'] ** 2
PC['lam'] =np.minimum(0.5, (PC['N_pl'] / PC['N_cr'])**0.5)

PC['pn']=PC['P']/(PC['Ac']*PC['fc'])*1000.0

PC['D_t']=PC['D']/PC['t']
PC['L_D']=PC['L']/PC['D']
PC['f_f']=PC['fc']/PC['Fy']
PC['Afs']=PC['As']*PC['Fy']
PC['Afc']=PC['Ac']*PC['fc']
features=['L_D','D_t','f_f','fc','Afs','Afc','R']
X=PC[features];y=PC['pn']


modelifxxy221=[]
for j in range(15):
    model7 = PySRRegressor(niterations=200,populations=50,population_size=20,maxsize=30,
                      nested_constraints={"^":{"^":0,"/":1},"/":{"/":0,"^":1}},parsimony= 0.02,
                      constraints={"^":(-1,10)},
                      binary_operators=["+", "*","^","/"],#special(x,y)=x^2.0+y
                      denoise=True,loss="loss(x, y) = abs(y/x-1)",model_selection ='accuracy',
                      )
    model7.fit(X,y)#,X_units=["", "kg / m^2", "", "m", "m", "kg / m^2"],    y_units=[""]
    #unary_operators=["myfunction(x) = x^2"],        binary_operators=["myotherfunction(x, y) = x^2*y"],        extra_sympy_mappings={"myfunction": lambda x: x**2,"myotherfunction": lambda x, y: x**2 * y,},
    i=0
    modelifxxy221.append(model7)
    while i <len(model7.equations_):
        model7.sympy(i)
        y_pred = model7.predict(X,index=i)
        aa=y_pred/y.values
        print('i = ',i, np.mean(aa),"      Mean Squared Error:",  np.std(aa)/np.mean(aa),"        ",model7.sympy(i))
        i=i+1

# %% [code]
from pysr import PySRRegressor
import pandas as pd
import numpy as np
PC = pd.read_excel("rubber.xlsx",sheet_name="stub");PC['R']=PC['%R']/100.0
PC['As']=(PC['D']-PC['t'])*PC['t']*pi;PC['Ac']=(PC['D']-2.0*PC['t'])**2.0/4.0*pi;PC['Ic']=(PC['D']-2.0*PC['t'])**4.0/64.0*pi;PC['Is']=(PC['D'])**4.0/64.0*pi-PC['Ic']
PC['N_pl'] = PC['As']*PC['Fy'] + 0.85 * PC['Ac']*PC['fc']
PC['N_cr'] = pi ** 2 * (200000 * PC['Is'] + 0.6 * 4400*PC['fc']**0.50 * PC['Ic']) / PC['L'] ** 2
PC['lam'] =np.minimum(0.5, (PC['N_pl'] / PC['N_cr'])**0.5)

PC['pn']=(PC['P']*1000.0-PC['As']*PC['Fy'])/(PC['Ac']*PC['fc'])

PC['D_t']=PC['D']/PC['t']
PC['L_D']=PC['L']/PC['D']
PC['f_f']=PC['fc']/PC['Fy']
PC['Afs']=PC['As']*PC['Fy']
PC['Afc']=PC['Ac']*PC['fc']
features=['L_D','D_t','f_f','fc','Afs','Afc','R']
X=PC[features];y=PC['pn']


modelifxxy221=[]
for j in range(15):
    model7 = PySRRegressor(niterations=200,populations=50,population_size=20,maxsize=30,
                      nested_constraints={"^":{"^":0,"/":1},"/":{"/":0,"^":1}},parsimony= 0.02,
                      constraints={"^":(-1,10)},
                      binary_operators=["+", "*","^","/"],#special(x,y)=x^2.0+y
                      denoise=True,loss="loss(x, y) = abs(y/x-1)",model_selection ='accuracy',
                      )
    model7.fit(X,y)#,X_units=["", "kg / m^2", "", "m", "m", "kg / m^2"],    y_units=[""]
    #unary_operators=["myfunction(x) = x^2"],        binary_operators=["myotherfunction(x, y) = x^2*y"],        extra_sympy_mappings={"myfunction": lambda x: x**2,"myotherfunction": lambda x, y: x**2 * y,},
    i=0
    modelifxxy221.append(model7)
    print(j)
    print('#######################################################') 
    while i <len(model7.equations_):
        model7.sympy(i)
        y_pred = model7.predict(X,index=i)
        aa=y_pred/y.values
        print('i = ',i, np.mean(aa),"      Mean Squared Error:",  np.std(aa)/np.mean(aa),"        ",model7.sympy(i))
        i=i+1

# %% [code]


# %% [code]
modelifxxy6[57].sympy(13)#

# %% [code]
from skopt import gp_minimize
from skopt import forest_minimize # Bayesian Optimization with RF as surrogate
from skopt import gbrt_minimize # Bayesian Optimization with GBM as surrogate
from skopt import Optimizer # for the optimization
from joblib import Parallel, delayed # for the parallelization
from skopt import dummy_minimize # for the randomized search
from skopt.plots import plot_convergence
from skopt.space import Real, Integer, Categorical
from skopt.utils import use_named_args
from sklearn.model_selection import cross_val_score, KFold, GridSearchCV
cv = KFold(n_splits=5, shuffle=True, random_state=1)
import numpy as np
from sklearn.model_selection import train_test_split
from sklearn.svm import SVR
from sklearn.metrics import mean_squared_error
from sklearn.preprocessing import MinMaxScaler
import pandas as pd
import math
from math import pi

# %% [code]
PC = pd.read_excel("rubber.xlsx",sheet_name="stub")
PC['As']=(PC['D']-PC['t'])*PC['t']*pi;PC['Ac']=(PC['D']-2.0*PC['t'])**2.0/4.0*pi;
PC['pn']=PC['P']/(PC['As']*PC['Fy']+PC['Ac']*PC['fc'])*1000.0
X=PC[['D', 't', 'L', 'Fy', 'fc','%R']]
y=PC['pn']

# %% [code]
PC['Afs']

# %% [code]
from pysr import PySRRegressor
import pandas as pd
import numpy as np
PC['R']=PC['%R']/100.0
PC['D_t']=PC['D']/PC['t']
PC['f_f']=PC['fc']/PC['Fy']
PC['Afs']=PC['As']*PC['Fy']
PC['Afc']=PC['Ac']*PC['fc']
features=['D_t','f_f','fc','Afs','Afc','R']
X=PC[features];y=PC['pn']


modelifxxy=[]
for j in range(60):
    model7 = PySRRegressor(niterations=200,populations=50,population_size=20,maxsize=30,
                      nested_constraints={"^":{"^":0,"/":1},"/":{"/":0,"^":1}},parsimony= 0.02,
                      constraints={"^":(-1,10)},
                      binary_operators=["+", "*","^","/"],#special(x,y)=x^2.0+y
                      denoise=True,loss="loss(x, y) = abs(y/x-1)",model_selection ='accuracy',
                      )
    model7.fit(X,y)#,X_units=["", "kg / m^2", "", "m", "m", "kg / m^2"],    y_units=[""]
    #unary_operators=["myfunction(x) = x^2"],        binary_operators=["myotherfunction(x, y) = x^2*y"],        extra_sympy_mappings={"myfunction": lambda x: x**2,"myotherfunction": lambda x, y: x**2 * y,},
    i=0
    modelifxxy.append(model7)
    while i <len(model7.equations_):
        model7.sympy(i)
        y_pred = model7.predict(X,index=i)
        aa=y_pred/y.values
        print('i = ',i, np.mean(aa),"      Mean Squared Error:",  np.std(aa)/np.mean(aa),"        ",model7.sympy(i))
        i=i+1

# %% [code]
from pysr import PySRRegressor
import pandas as pd
import numpy as np
PC['R']=PC['%R']/100.0
PC['D_t']=PC['D']/PC['t']
PC['L_D']=PC['L']/PC['D']
PC['f_f']=PC['fc']/PC['Fy']
PC['Afs']=PC['As']*PC['Fy']
PC['Afc']=PC['Ac']*PC['fc']
features=['L_D','D_t','f_f','fc','Afs','Afc','R']
X=PC[features];y=PC['pn']


modelifxxy1=[]
for j in range(60):
    model7 = PySRRegressor(niterations=200,populations=50,population_size=20,maxsize=30,
                      nested_constraints={"^":{"^":0,"/":1},"/":{"/":0,"^":1}},parsimony= 0.02,
                      constraints={"^":(-1,10)},
                      binary_operators=["+", "*","^","/"],#special(x,y)=x^2.0+y
                      denoise=True,loss="loss(x, y) = abs(y/x-1)",model_selection ='accuracy',
                      )
    model7.fit(X,y)#,X_units=["", "kg / m^2", "", "m", "m", "kg / m^2"],    y_units=[""]
    #unary_operators=["myfunction(x) = x^2"],        binary_operators=["myotherfunction(x, y) = x^2*y"],        extra_sympy_mappings={"myfunction": lambda x: x**2,"myotherfunction": lambda x, y: x**2 * y,},
    i=0
    modelifxxy.append(model7)
    while i <len(model7.equations_):
        model7.sympy(i)
        y_pred = model7.predict(X,index=i)
        aa=y_pred/y.values
        print('i = ',i, np.mean(aa),"      Mean Squared Error:",  np.std(aa)/np.mean(aa),"        ",model7.sympy(i))
        i=i+1

# %% [code]
from pysr import PySRRegressor
import pandas as pd
import numpy as np
PC = pd.read_excel("rubber.xlsx",sheet_name="stub")
PC['As']=(PC['D']-PC['t'])*PC['t']*pi;PC['Ac']=(PC['D']-2.0*PC['t'])**2.0/4.0*pi;
PC['pn']=PC['P']/(PC['Ac']*PC['fc'])*1000.0
X=PC[['D', 't', 'L', 'Fy', 'fc','%R']]
y=PC['pn']

PC['R']=PC['%R']/100.0
PC['D_t']=PC['D']/PC['t']
PC['L_D']=PC['L']/PC['D']
PC['f_f']=PC['fc']/PC['Fy']
PC['Afs']=PC['As']*PC['Fy']
PC['Afc']=PC['Ac']*PC['fc']
features=['L_D','D_t','f_f','fc','Afs','Afc','R']
X=PC[features];y=PC['pn']


modelifxxy1=[]
for j in range(60):
    model7 = PySRRegressor(niterations=200,populations=50,population_size=20,maxsize=30,
                      nested_constraints={"^":{"^":0,"/":1},"/":{"/":0,"^":1}},parsimony= 0.02,
                      constraints={"^":(-1,10)},
                      binary_operators=["+", "*","^","/"],#special(x,y)=x^2.0+y
                      denoise=True,loss="loss(x, y) = abs(y/x-1)",model_selection ='accuracy',
                      )
    model7.fit(X,y)#,X_units=["", "kg / m^2", "", "m", "m", "kg / m^2"],    y_units=[""]
    #unary_operators=["myfunction(x) = x^2"],        binary_operators=["myotherfunction(x, y) = x^2*y"],        extra_sympy_mappings={"myfunction": lambda x: x**2,"myotherfunction": lambda x, y: x**2 * y,},
    i=0
    modelifxxy1.append(model7)
    while i <len(model7.equations_):
        model7.sympy(i)
        y_pred = model7.predict(X,index=i)
        aa=y_pred/y.values
        print('i = ',i, np.mean(aa),"      Mean Squared Error:",  np.std(aa)/np.mean(aa),"        ",model7.sympy(i))
        i=i+1

# %% [code]
from pysr import PySRRegressor
import pandas as pd
import numpy as np
PC = pd.read_excel("rubber.xlsx",sheet_name="stub");PC['R']=PC['%R']/100.0
PC['As']=(PC['D']-PC['t'])*PC['t']*pi;PC['Ac']=(PC['D']-2.0*PC['t'])**2.0/4.0*pi;PC['Ic']=(PC['D']-2.0*PC['t'])**4.0/64.0*pi;PC['Is']=(PC['D'])**4.0/64.0*pi-PC['Ic']
PC['N_pl'] = PC['As']*PC['Fy'] + 0.85 * PC['Ac']*PC['fc']
PC['N_cr'] = pi ** 2 * (200000 * PC['Is'] + 0.6 * 4400*PC['fc']**0.50 * PC['Ic']) / PC['L'] ** 2
PC['lam'] =np.minimum(0.5, (PC['N_pl'] / PC['N_cr'])**0.5)
PC['pn']=PC['P']/(PC['Ac']*PC['fc'])*1000.0
X=PC[['D', 't', 'L', 'Fy', 'fc','%R']]
y=PC['pn']
#eta_a = min(0.25 * (3 + 2 * lambda_val), 1.0)
# eta_c = max(4.9 - 18.5 * lambda_val + 17 * lambda_val ** 2, 0)
#N_EC = eta_a * f_y * A_s + (1 + eta_c * t / D * f_y / f_c) * f_c * A_c
PC['D_t']=PC['D']/PC['t']
PC['L_D']=PC['L']/PC['D']
PC['f_f']=PC['fc']/PC['Fy']
PC['Afs']=PC['As']*PC['Fy']
PC['Afc']=PC['Ac']*PC['fc']
features=['lam','D_t','Afs','Afc','R']
X=PC[features];y=PC['pn']


modelifxxy2=[]
for j in range(60):
    model7 = PySRRegressor(niterations=200,populations=50,population_size=20,maxsize=30,
                      nested_constraints={"^":{"^":0,"/":1},"/":{"/":0,"^":1}},parsimony= 0.02,
                      constraints={"^":(-1,10)},
                      binary_operators=["+", "*","^","/"],#special(x,y)=x^2.0+y
                      denoise=True,loss="loss(x, y) = abs(y/x-1)",model_selection ='accuracy',
                      )
    model7.fit(X,y)#,X_units=["", "kg / m^2", "", "m", "m", "kg / m^2"],    y_units=[""]
    #unary_operators=["myfunction(x) = x^2"],        binary_operators=["myotherfunction(x, y) = x^2*y"],        extra_sympy_mappings={"myfunction": lambda x: x**2,"myotherfunction": lambda x, y: x**2 * y,},
    i=0
    modelifxxy2.append(model7)
    while i <len(model7.equations_):
        model7.sympy(i)
        y_pred = model7.predict(X,index=i)
        aa=y_pred/y.values
        print('i = ',i, np.mean(aa),"      Mean Squared Error:",  np.std(aa)/np.mean(aa),"        ",model7.sympy(i))
        i=i+1

# %% [code]
from pysr import PySRRegressor
import pandas as pd
import numpy as np
PC = pd.read_excel("rubber.xlsx",sheet_name="stub");PC['R']=PC['%R']/100.0
PC['As']=(PC['D']-PC['t'])*PC['t']*pi;PC['Ac']=(PC['D']-2.0*PC['t'])**2.0/4.0*pi;PC['Ic']=(PC['D']-2.0*PC['t'])**4.0/64.0*pi;PC['Is']=(PC['D'])**4.0/64.0*pi-PC['Ic']
PC['N_pl'] = PC['As']*PC['Fy'] + 0.85 * PC['Ac']*PC['fc']
PC['N_cr'] = pi ** 2 * (200000 * PC['Is'] + 0.6 * 4400*PC['fc']**0.50 * PC['Ic']) / PC['L'] ** 2
PC['lam'] =np.minimum(0.5, (PC['N_pl'] / PC['N_cr'])**0.5)
PC['pn']=PC['P']/(PC['Ac']*PC['fc'])*1000.0
X=PC[['D', 't', 'L', 'Fy', 'fc','%R']]
y=PC['pn']
#eta_a = min(0.25 * (3 + 2 * lambda_val), 1.0)
# eta_c = max(4.9 - 18.5 * lambda_val + 17 * lambda_val ** 2, 0)
#N_EC = eta_a * f_y * A_s + (1 + eta_c * t / D * f_y / f_c) * f_c * A_c
PC['D_t']=PC['D']/PC['t']
PC['L_D']=PC['L']/PC['D']
PC['f_f']=PC['fc']/PC['Fy']
PC['Afs']=PC['As']*PC['Fy']
PC['Afc']=PC['Ac']*PC['fc']
PC['eta']=PC['Afs']/PC['Afc']
features=['lam','eta','R']
X=PC[features];y=PC['pn']


modelifxxy4=[]
for j in range(60):
    model7 = PySRRegressor(niterations=200,populations=50,population_size=20,maxsize=30,
                      nested_constraints={"^":{"^":0,"/":1},"/":{"/":0,"^":1}},parsimony= 0.02,
                      constraints={"^":(-1,10)},
                      binary_operators=["+", "*","^","/"],#special(x,y)=x^2.0+y
                      denoise=True,loss="loss(x, y) = abs(y/x-1)",model_selection ='accuracy',
                      )
    model7.fit(X,y)#,X_units=["", "kg / m^2", "", "m", "m", "kg / m^2"],    y_units=[""]
    #unary_operators=["myfunction(x) = x^2"],        binary_operators=["myotherfunction(x, y) = x^2*y"],        extra_sympy_mappings={"myfunction": lambda x: x**2,"myotherfunction": lambda x, y: x**2 * y,},
    i=0
    modelifxxy4.append(model7)
    while i <len(model7.equations_):
        model7.sympy(i)
        y_pred = model7.predict(X,index=i)
        aa=y_pred/y.values
        print('i = ',i, np.mean(aa),"      Mean Squared Error:",  np.std(aa)/np.mean(aa),"        ",model7.sympy(i))
        i=i+1

# %% [code]
from pysr import PySRRegressor
import pandas as pd
import numpy as np
PC = pd.read_excel("rubber.xlsx",sheet_name="stub");PC['R']=PC['%R']/100.0
PC['As']=(PC['D']-PC['t'])*PC['t']*pi;PC['Ac']=(PC['D']-2.0*PC['t'])**2.0/4.0*pi;PC['Ic']=(PC['D']-2.0*PC['t'])**4.0/64.0*pi;PC['Is']=(PC['D'])**4.0/64.0*pi-PC['Ic']
PC['N_pl'] = PC['As']*PC['Fy'] + 0.85 * PC['Ac']*PC['fc']
PC['N_cr'] = pi ** 2 * (200000 * PC['Is'] + 0.6 * 4400*PC['fc']**0.50 * PC['Ic']) / PC['L'] ** 2
PC['lam'] =np.minimum(0.5, (PC['N_pl'] / PC['N_cr'])**0.5)
PC['pn']=PC['P']/(PC['Ac']*PC['fc'])*1000.0
X=PC[['D', 't', 'L', 'Fy', 'fc','%R']]
y=PC['pn']
#eta_a = min(0.25 * (3 + 2 * lambda_val), 1.0)
# eta_c = max(4.9 - 18.5 * lambda_val + 17 * lambda_val ** 2, 0)
#N_EC = eta_a * f_y * A_s + (1 + eta_c * t / D * f_y / f_c) * f_c * A_c
PC['D_t']=PC['D']/PC['t']
PC['L_D']=PC['L']/PC['D']
PC['f_f']=PC['fc']/PC['Fy']
PC['Afs']=PC['As']*PC['Fy']
PC['Afc']=PC['Ac']*PC['fc']
PC['eta_i']=PC['Afc']/PC['Afs']
features=['lam','eta_i','R']
X=PC[features];y=PC['pn']


modelifxxy5=[]
for j in range(60):
    model7 = PySRRegressor(niterations=200,populations=50,population_size=20,maxsize=30,
                      nested_constraints={"^":{"^":0,"/":1},"/":{"/":0,"^":1}},parsimony= 0.02,
                      constraints={"^":(-1,10)},
                      binary_operators=["+", "*","^","/"],#special(x,y)=x^2.0+y
                      denoise=True,loss="loss(x, y) = abs(y/x-1)",model_selection ='accuracy',
                      )
    model7.fit(X,y)#,X_units=["", "kg / m^2", "", "m", "m", "kg / m^2"],    y_units=[""]
    #unary_operators=["myfunction(x) = x^2"],        binary_operators=["myotherfunction(x, y) = x^2*y"],        extra_sympy_mappings={"myfunction": lambda x: x**2,"myotherfunction": lambda x, y: x**2 * y,},
    i=0
    modelifxxy5.append(model7)
    while i <len(model7.equations_):
        model7.sympy(i)
        y_pred = model7.predict(X,index=i)
        aa=y_pred/y.values
        print('i = ',i, np.mean(aa),"      Mean Squared Error:",  np.std(aa)/np.mean(aa),"        ",model7.sympy(i))
        i=i+1

# %% [code]
from pysr import PySRRegressor
import pandas as pd
import numpy as np
PC = pd.read_excel("rubber.xlsx",sheet_name="stub");PC['R']=PC['%R']/100.0
PC['As']=(PC['D']-PC['t'])*PC['t']*pi;PC['Ac']=(PC['D']-2.0*PC['t'])**2.0/4.0*pi;PC['Ic']=(PC['D']-2.0*PC['t'])**4.0/64.0*pi;PC['Is']=(PC['D'])**4.0/64.0*pi-PC['Ic']
PC['N_pl'] = PC['As']*PC['Fy'] + 0.85 * PC['Ac']*PC['fc']
PC['N_cr'] = pi ** 2 * (200000 * PC['Is'] + 0.6 * 4400*PC['fc']**0.50 * PC['Ic']) / PC['L'] ** 2
PC['lam'] =np.minimum(0.5, (PC['N_pl'] / PC['N_cr'])**0.5)
PC['pn']=PC['P']/(PC['Ac']*PC['fc'])*1000.0
X=PC[['D', 't', 'L', 'Fy', 'fc','%R']]
y=PC['pn']
#eta_a = min(0.25 * (3 + 2 * lambda_val), 1.0)
# eta_c = max(4.9 - 18.5 * lambda_val + 17 * lambda_val ** 2, 0)
#N_EC = eta_a * f_y * A_s + (1 + eta_c * t / D * f_y / f_c) * f_c * A_c
PC['D_t']=PC['D']/PC['t']
PC['L_D']=PC['L']/PC['D']
PC['f_f']=PC['fc']/PC['Fy']
PC['Afs']=PC['As']*PC['Fy']
PC['Afc']=PC['Ac']*PC['fc']
PC['eta']=PC['Afs']/PC['Afc']
features=['lam','eta','Afs','Afc','R']
X=PC[features];y=PC['pn']


modelifxxy6=[]
for j in range(60):
    model7 = PySRRegressor(niterations=200,populations=50,population_size=20,maxsize=30,
                      nested_constraints={"^":{"^":0,"/":1},"/":{"/":0,"^":1}},parsimony= 0.02,
                      constraints={"^":(-1,10)},
                      binary_operators=["+", "*","^","/"],#special(x,y)=x^2.0+y
                      denoise=True,loss="loss(x, y) = abs(y/x-1)",model_selection ='accuracy',
                      )
    model7.fit(X,y)#,X_units=["", "kg / m^2", "", "m", "m", "kg / m^2"],    y_units=[""]
    #unary_operators=["myfunction(x) = x^2"],        binary_operators=["myotherfunction(x, y) = x^2*y"],        extra_sympy_mappings={"myfunction": lambda x: x**2,"myotherfunction": lambda x, y: x**2 * y,},
    i=0
    modelifxxy6.append(model7)
    while i <len(model7.equations_):
        model7.sympy(i)
        y_pred = model7.predict(X,index=i)
        aa=y_pred/y.values
        print('i = ',i, np.mean(aa),"      Mean Squared Error:",  np.std(aa)/np.mean(aa),"        ",model7.sympy(i))
        i=i+1
