# Supplementary material for: Circular rubber aggregate CFST stub columns under axial compression: prediction and reliability analysis
Source: Sci Rep. 2024 Oct 31;14:26245. doi: 10.1038/s41598-024-74990-5 (PMC11527877; doi:10.1038/s41598-024-74990-5)
Supplement: Supplementary file 1 — Supplementary Material 1 [file 41598_2024_74990_MOESM1_ESM.zip › rubber materials1/Rubber_SR2.ipynb]

# %% [code]
import pandas as pd
import numpy as np
from math import pi

PC = pd.read_excel("rubber.xlsx",sheet_name="stub");PC['R']=PC['%R']/100.0
PC['As']=(PC['D']-PC['t'])*PC['t']*pi;PC['Ac']=(PC['D']-2.0*PC['t'])**2.0/4.0*pi;PC['Ic']=(PC['D']-2.0*PC['t'])**4.0/64.0*pi;PC['Is']=(PC['D'])**4.0/64.0*pi-PC['Ic']
PC['N_pl'] = PC['As']*PC['Fy'] + 0.85 * PC['Ac']*PC['fc']
PC['N_cr'] = pi ** 2 * (200000 * PC['Is'] + 0.6 * 4400*PC['fc']**0.50 * PC['Ic']) / PC['L'] ** 2
PC['lam'] =np.minimum(0.5, (PC['N_pl'] / PC['N_cr'])**0.5)

PC['pn']=PC['P']/(PC['Ac']*PC['fc'])*1000.0

PC['D_t']=PC['D']/PC['t']
PC['L_D']=PC['L']/PC['D']
PC['f_f']=PC['fc']/PC['Fy']
PC['Afs']=PC['As']*PC['Fy']
PC['Afc']=PC['Ac']*PC['fc']
PC['eta']=PC['Afs']/PC['Afc']
features=['L_D','f_f','D_t','Afc','Afs','fc','R']

X=PC[features];y=PC['pn']

X= np.array(X.values)#[:195,:]
y= np.array(y.values)#[:195]
import numpy as np
from scipy.optimize import minimize

def eqn(parameters, X):
    a,b,c,e,f,h= np.array(parameters)
    #X[:,6]=np.maximum(0.2, np.minimum(0.85, X[:, 6]))
    #print(1/c/X[:,1]**2.0)
    #X[:,0]=np.maximum(0.5,np.minimum(2.5,X[:,0]))
    L_D,f_f,D_t,Afc,Afs,fc,R=X[:,0],X[:,1],X[:,2],X[:,3],X[:,4],X[:,5],X[:,6]
    return  a**fc*Afc**(b*f_f + c/D_t) + h*R+ e + f/np.maximum(L_D,1.5) + Afs/Afc
a=np.array([0.897,1.0,  3.27,0.85,0.67,1])*0.95
abc=np.array([0.83,2.0,  4.8,0.9,1.3,-0.81])
#[ a 0.83538622 b 1.99417798 c 4.55586864 e 0.95457054 f 0.79055144 h -0.77733744]
ab=a
def fncy0(parameters, X, y):
    y_pred = eqn(parameters, X)    # Compute the predicted output using the non-linear model
    aa=y/y_pred
    return np.std(aa)/np.mean(aa)*150+np.abs(np.mean(aa)-1.0)
def fncy1(parameters, X, y):
    y_pred = eqn(parameters, X)    # Compute the predicted output using the non-linear model
    aa=y/y_pred
    return np.std(aa),np.mean(aa)
initial_parameters = a # Define initial parameter values
result = minimize(fncy0, initial_parameters, args=(X, y), method='BFGS')# Optimize the parameters using MLE
estimated_parameters = result.x# Retrieve the estimated parameters
#[ a 0.81831744  b 2.27129608  c 4.7603936 d  -0.93061623 e 1.06638516 f 0.97473157 g  0.98151836 -0.77765798]
# Print the estimated parameters
print("Estimated Parameters:", estimated_parameters,fncy1(estimated_parameters,X, y))
pp=ab
print("Estimated Parameters:",pp, fncy1(pp,X, y))
print("Estimated Parameters:",abc, fncy1(abc,X, y))

# %% [code]
import pandas as pd
import numpy as np
from math import pi

PC = pd.read_excel("rubber.xlsx",sheet_name="stub"),PC['R']=PC['%R']/100.0
PC['As']=(PC['D']-PC['t'])*PC['t']*pi;PC['Ac']=(PC['D']-2.0*PC['t'])**2.0/4.0*pi;PC['Ic']=(PC['D']-2.0*PC['t'])**4.0/64.0*pi;PC['Is']=(PC['D'])**4.0/64.0*pi-PC['Ic']
PC['N_pl'] = PC['As']*PC['Fy'] + 0.85 * PC['Ac']*PC['fc']
PC['N_cr'] = pi ** 2 * (200000 * PC['Is'] + 0.6 * 4400*PC['fc']**0.50 * PC['Ic']) / PC['L'] ** 2
PC['lam'] =np.minimum(0.5, (PC['N_pl'] / PC['N_cr'])**0.5)

PC['pn']=PC['P']/(PC['Ac']*PC['fc'])*1000.0

PC['D_t']=PC['D']/PC['t']
PC['L_D']=PC['L']/PC['D']
PC['f_f']=PC['fc']/PC['Fy']
PC['Afs']=PC['As']*PC['Fy']
PC['Afc']=PC['Ac']*PC['fc']
PC['eta']=PC['Afs']/PC['Afc']
features=['L_D','f_f','D_t','Afc','Afs','fc','R']

X=PC[features];y=PC['pn']

X= np.array(X.values)#[:195,:]
y= np.array(y.values)#[:195]
import numpy as np
from scipy.optimize import minimize

def eqn(parameters, X):
    a,b,c,d,e,f,g,h,i,j= np.array(parameters)
    #X[:,6]=np.maximum(0.2, np.minimum(0.85, X[:, 6]))
    #print(1/c/X[:,1]**2.0)
    #X[:,0]=np.maximum(0.5,np.minimum(2.5,X[:,0]))
    L_D,f_f,D_t,Afc,Afs,fc,R=X[:,0],X[:,1],X[:,2],X[:,3],X[:,4],X[:,5],X[:,6]
    return  max(a,0.1)**fc*Afc**(b*f_f + c/D_t+ i/L_D) + h*R+d*f_f + e + f/L_D + j/D_t+ g*Afs/Afc
a=np.array([0.897,1.0,  3.27,1,0.85,0.67,1.0,1,1,1])*1
ab=a
def fncy0(parameters, X, y):
    y_pred = eqn(parameters, X)    # Compute the predicted output using the non-linear model
    aa=y_pred/y
    return np.std(aa)*3+np.abs(np.mean(aa)-1.0)
def fncy1(parameters, X, y):
    y_pred = eqn(parameters, X)    # Compute the predicted output using the non-linear model
    aa=y_pred/y
    return np.std(aa),np.mean(aa)
initial_parameters = a # Define initial parameter values
result = minimize(fncy0, initial_parameters, args=(X, y), method='BFGS')# Optimize the parameters using MLE
estimated_parameters = result.x# Retrieve the estimated parameters

# Print the estimated parameters
print("Estimated Parameters:", estimated_parameters,fncy1(estimated_parameters,X, y))
pp=ab
print("Estimated Parameters:",pp, fncy1(pp,X, y))

# %% [code]
import pandas as pd
import numpy as np
from math import pi

PC = pd.read_excel("rubber.xlsx",sheet_name="stub");PC['R']=PC['%R']/100.0
PC['As']=(PC['D']-PC['t'])*PC['t']*pi;PC['Ac']=(PC['D']-2.0*PC['t'])**2.0/4.0*pi;PC['Ic']=(PC['D']-2.0*PC['t'])**4.0/64.0*pi;PC['Is']=(PC['D'])**4.0/64.0*pi-PC['Ic']
PC['N_pl'] = PC['As']*PC['Fy'] + 0.85 * PC['Ac']*PC['fc']
PC['N_cr'] = pi ** 2 * (200000 * PC['Is'] + 0.6 * 4400*PC['fc']**0.50 * PC['Ic']) / PC['L'] ** 2
PC['lam'] =np.minimum(0.5, (PC['N_pl'] / PC['N_cr'])**0.5)

PC['pn']=PC['P']/(PC['Ac']*PC['fc'])*1000.0

PC['D_t']=PC['D']/PC['t']
PC['L_D']=PC['L']/PC['D']
PC['f_f']=PC['fc']/PC['Fy']
PC['Afs']=PC['As']*PC['Fy']
PC['Afc']=PC['Ac']*PC['fc']
PC['eta']=PC['Afs']/PC['Afc']
features=['L_D','f_f','D_t','Afc','Afs','fc','R']

X=PC[features];y=PC['pn']

X= np.array(X.values)#[:195,:]
y= np.array(y.values)#[:195]
import numpy as np
from scipy.optimize import minimize

def eqn(parameters, X):
    a,b,c,d,e,f,g,h,i= np.array(parameters)
    #X[:,6]=np.maximum(0.2, np.minimum(0.85, X[:, 6]))
    #print(1/c/X[:,1]**2.0)
    #X[:,0]=np.maximum(0.5,np.minimum(2.5,X[:,0]))
    L_D,f_f,D_t,Afc,Afs,fc,R=X[:,0],X[:,1],X[:,2],X[:,3],X[:,4],X[:,5],X[:,6]
    return   h*R+d*f_f + e + f/L_D +c/D_t+ (a*f_f + b + g/L_D +i/D_t)*Afs/Afc
a=np.array([1,1,3.27,1,0.85,0.67,1.0,1,1])*0.1
ab=a
def fncy0(parameters, X, y):
    y_pred = eqn(parameters, X)    # Compute the predicted output using the non-linear model
    aa=y_pred/y
    return np.std(aa)*4+np.abs(np.mean(aa)-1.0)
def fncy1(parameters, X, y):
    y_pred = eqn(parameters, X)    # Compute the predicted output using the non-linear model
    aa=y_pred/y
    return np.std(aa),np.mean(aa)
initial_parameters = a # Define initial parameter values
result = minimize(fncy0, initial_parameters, args=(X, y), method='BFGS')# Optimize the parameters using MLE
estimated_parameters = result.x# Retrieve the estimated parameters

# Print the estimated parameters
print("Estimated Parameters:", estimated_parameters,fncy1(estimated_parameters,X, y))
pp=ab
print("Estimated Parameters:",pp, fncy1(pp,X, y))

# %% [code]
PC['Afc']

# %% [code]
def eqn(parameters, X):
    a,b,c,d,e,f,g,h= np.array(parameters)
    #X[:,6]=np.maximum(0.2, np.minimum(0.85, X[:, 6]))
    #print(1/c/X[:,1]**2.0)
    #X[:,0]=np.maximum(0.5,np.minimum(2.5,X[:,0]))
    L_D,f_f,D_t,Afc,Afs,fc,R=X[:,0],X[:,1],X[:,2],X[:,3],X[:,4],X[:,5],X[:,6]
    return  a**fc*Afc**(b*f_f + c/D_t)
eqn(estimated_parameters, X)

# %% [code]
import pandas as pd
import numpy as np
from math import pi

PC = pd.read_excel("rubber.xlsx",sheet_name="stub");PC['R']=PC['%R']/100.0
PC['As']=(PC['D']-PC['t'])*PC['t']*pi;PC['Ac']=(PC['D']-2.0*PC['t'])**2.0/4.0*pi;PC['Ic']=(PC['D']-2.0*PC['t'])**4.0/64.0*pi;PC['Is']=(PC['D'])**4.0/64.0*pi-PC['Ic']
PC['N_pl'] = PC['As']*PC['Fy'] + 0.85 * PC['Ac']*PC['fc']
PC['N_cr'] = pi ** 2 * (200000 * PC['Is'] + 0.6 * 4400*PC['fc']**0.50 * PC['Ic']) / PC['L'] ** 2
PC['lam'] =np.minimum(0.5, (PC['N_pl'] / PC['N_cr'])**0.5)

PC['pn']=PC['P']/(PC['Ac']*PC['fc'])*1000.0

PC['D_t']=PC['D']/PC['t']
PC['L_D']=PC['L']/PC['D']
PC['f_f']=PC['fc']/PC['Fy']
PC['Afs']=PC['As']*PC['Fy']
PC['Afc']=PC['Ac']*PC['fc']
PC['eta']=PC['Afs']/PC['Afc']
features=['L_D','f_f','D_t','Afc','Afs','fc','R']

X=PC[features];y=PC['pn']

X= np.array(X.values)#[:195,:]
y= np.array(y.values)#[:195]
import numpy as np
from scipy.optimize import minimize

def eqn(parameters, X):
    a,b,c,d,e,f,g= np.array(parameters)
    #X[:,6]=np.maximum(0.2, np.minimum(0.85, X[:, 6]))
    #print(1/c/X[:,1]**2.0)
    #X[:,0]=np.maximum(0.5,np.minimum(2.5,X[:,0]))
    L_D,f_f,D_t,Afc,Afs,fc,R=X[:,0],X[:,1],X[:,2],X[:,3],X[:,4],X[:,5],X[:,6]
    return  (30*a*Afs/Afc)**(b*f_f + c/D_t) + d*f_f + e + f/L_D + g*Afs/Afc
a=np.array([0.897,1.0,  3.27,1,0.85,0.67,1])*10
ab=a
def fncy0(parameters, X, y):
    y_pred = eqn(parameters, X)    # Compute the predicted output using the non-linear model
    aa=y_pred/y
    return np.std(aa)*6+np.abs(np.mean(aa)-1.0)
def fncy1(parameters, X, y):
    y_pred = eqn(parameters, X)    # Compute the predicted output using the non-linear model
    aa=y_pred/y
    return np.std(aa),np.mean(aa)
initial_parameters = a # Define initial parameter values
result = minimize(fncy0, initial_parameters, args=(X, y), method='BFGS')# Optimize the parameters using MLE
estimated_parameters = result.x# Retrieve the estimated parameters

# Print the estimated parameters
print("Estimated Parameters:", estimated_parameters,fncy1(estimated_parameters,X, y))
pp=ab
print("Estimated Parameters:",pp, fncy1(pp,X, y))

# %% [code]
import pandas as pd
import numpy as np
from math import pi

PC = pd.read_excel("rubber.xlsx",sheet_name="stub");PC['R']=PC['%R']/100.0
PC['As']=(PC['D']-PC['t'])*PC['t']*pi;PC['Ac']=(PC['D']-2.0*PC['t'])**2.0/4.0*pi;PC['Ic']=(PC['D']-2.0*PC['t'])**4.0/64.0*pi;PC['Is']=(PC['D'])**4.0/64.0*pi-PC['Ic']
PC['N_pl'] = PC['As']*PC['Fy'] + 0.85 * PC['Ac']*PC['fc']
PC['N_cr'] = pi ** 2 * (200000 * PC['Is'] + 0.6 * 4400*PC['fc']**0.50 * PC['Ic']) / PC['L'] ** 2
PC['lam'] =np.minimum(0.5, (PC['N_pl'] / PC['N_cr'])**0.5)

PC['pn']=PC['P']/(PC['Ac']*PC['fc'])*1000.0

PC['D_t']=PC['D']/PC['t']
PC['L_D']=PC['L']/PC['D']
PC['f_f']=PC['fc']/PC['Fy']
PC['Afs']=PC['As']*PC['Fy']
PC['Afc']=PC['Ac']*PC['fc']
PC['eta']=PC['Afs']/PC['Afc']
features=['L_D','f_f','D_t','Afc','Afs','fc','R']

X=PC[features];y=PC['pn']

X= np.array(X.values)#[:195,:]
y= np.array(y.values)#[:195]
import numpy as np
from scipy.optimize import minimize

def eqn(parameters, X):
    a,b,c,d,e,f,g,h= np.array(parameters)
    #X[:,6]=np.maximum(0.2, np.minimum(0.85, X[:, 6]))
    #print(1/c/X[:,1]**2.0)
    #X[:,0]=np.maximum(0.5,np.minimum(2.5,X[:,0]))
    L_D,f_f,D_t,Afc,Afs,fc,R=X[:,0],X[:,1],X[:,2],X[:,3],X[:,4],X[:,5],X[:,6]
    return  a**fc*Afc**(b*f_f + c/D_t) + h*R+d*f_f + e + f/np.maximum(L_D,1.5) + g*Afs/Afc
a=np.array([0.897,1.0,  3.27,1,0.85,0.67,1.0,1])*0.95

ab=a
def fncy0(parameters, X, y):
    y_pred = eqn(parameters, X)    # Compute the predicted output using the non-linear model
    aa=y_pred/y
    return np.std(aa)*7.2+np.abs(np.mean(aa)-1.0)
def fncy1(parameters, X, y):
    y_pred = eqn(parameters, X)    # Compute the predicted output using the non-linear model
    aa=y_pred/y
    return np.std(aa),np.mean(aa)
initial_parameters = a # Define initial parameter values
result = minimize(fncy0, initial_parameters, args=(X, y), method='BFGS')# Optimize the parameters using MLE
estimated_parameters = result.x# Retrieve the estimated parameters
#[ a 0.81831744  b 2.27129608  c 4.7603936 d  -0.93061623 e 1.06638516 f 0.97473157 g  0.98151836 -0.77765798]
# Print the estimated parameters
print("Estimated Parameters:", estimated_parameters,fncy1(estimated_parameters,X, y))
pp=ab
print("Estimated Parameters:",pp, fncy1(pp,X, y))

# %% [code]
import pandas as pd
import numpy as np
from math import pi

PC = pd.read_excel("rubber.xlsx",sheet_name="stub");PC['R']=PC['%R']/100.0
PC['As']=(PC['D']-PC['t'])*PC['t']*pi;PC['Ac']=(PC['D']-2.0*PC['t'])**2.0/4.0*pi;PC['Ic']=(PC['D']-2.0*PC['t'])**4.0/64.0*pi;PC['Is']=(PC['D'])**4.0/64.0*pi-PC['Ic']
PC['N_pl'] = PC['As']*PC['Fy'] + 0.85 * PC['Ac']*PC['fc']
PC['N_cr'] = pi ** 2 * (200000 * PC['Is'] + 0.6 * 4400*PC['fc']**0.50 * PC['Ic']) / PC['L'] ** 2
PC['lam'] =np.minimum(0.5, (PC['N_pl'] / PC['N_cr'])**0.5)

PC['pn']=PC['P']/(PC['Ac']*PC['fc'])*1000.0

PC['D_t']=PC['D']/PC['t']
PC['L_D']=PC['L']/PC['D']
PC['f_f']=PC['fc']/PC['Fy']
PC['Afs']=PC['As']*PC['Fy']
PC['Afc']=PC['Ac']*PC['fc']
PC['eta']=PC['Afs']/PC['Afc']
features=['L_D','f_f','D_t','Afc','Afs','fc','R']

X=PC[features];y=PC['pn']

X= np.array(X.values)#[:195,:]
y= np.array(y.values)#[:195]
import numpy as np
from scipy.optimize import minimize

def eqn(parameters, X):
    a,b,c,e,f,h= np.array(parameters)
    #X[:,6]=np.maximum(0.2, np.minimum(0.85, X[:, 6]))
    #print(1/c/X[:,1]**2.0)
    #X[:,0]=np.maximum(0.5,np.minimum(2.5,X[:,0]))
    L_D,f_f,D_t,Afc,Afs,fc,R=X[:,0],X[:,1],X[:,2],X[:,3],X[:,4],X[:,5],X[:,6]
    return  a**fc*Afc**(b*f_f + c/D_t) + h*R+ e + f/np.maximum(L_D,1.5) + Afs/Afc
a=np.array([0.897,1.0,  3.27,0.85,0.67,1])*0.95
abc=np.array([0.835,2.0,  4.6,0.95,0.8,-0.8])
#[ a 0.83538622 b 1.99417798 c 4.55586864 e 0.95457054 f 0.79055144 h -0.77733744]
ab=a
def fncy0(parameters, X, y):
    y_pred = eqn(parameters, X)    # Compute the predicted output using the non-linear model
    aa=y_pred/y
    return np.std(aa)/np.mean(aa)#np.std(aa)*8.4+np.abs(np.mean(aa)-1.0)
def fncy1(parameters, X, y):
    y_pred = eqn(parameters, X)    # Compute the predicted output using the non-linear model
    aa=y_pred/y
    return np.std(aa)/np.mean(aa)
initial_parameters = a # Define initial parameter values
result = minimize(fncy0, initial_parameters, args=(X, y), method='BFGS')# Optimize the parameters using MLE
estimated_parameters = result.x# Retrieve the estimated parameters
#[ a 0.81831744  b 2.27129608  c 4.7603936 d  -0.93061623 e 1.06638516 f 0.97473157 g  0.98151836 -0.77765798]
# Print the estimated parameters
print("Estimated Parameters:", estimated_parameters,fncy1(estimated_parameters,X, y))
pp=ab
print("Estimated Parameters:",pp, fncy1(pp,X, y))
print("Estimated Parameters:",abc, fncy1(abc,X, y))

# %% [code]
import pandas as pd
import numpy as np
from math import pi

PC = pd.read_excel("rubber.xlsx",sheet_name="stub");PC['R']=PC['%R']/100.0
PC['As']=(PC['D']-PC['t'])*PC['t']*pi;PC['Ac']=(PC['D']-2.0*PC['t'])**2.0/4.0*pi;PC['Ic']=(PC['D']-2.0*PC['t'])**4.0/64.0*pi;PC['Is']=(PC['D'])**4.0/64.0*pi-PC['Ic']
PC['N_pl'] = PC['As']*PC['Fy'] + 0.85 * PC['Ac']*PC['fc']
PC['N_cr'] = pi ** 2 * (200000 * PC['Is'] + 0.6 * 4400*PC['fc']**0.50 * PC['Ic']) / PC['L'] ** 2
PC['lam'] =np.minimum(0.5, (PC['N_pl'] / PC['N_cr'])**0.5)

PC['pn']=PC['P']/(PC['Ac']*PC['fc'])*1000.0

PC['D_t']=PC['D']/PC['t']
PC['L_D']=PC['L']/PC['D']
PC['f_f']=PC['fc']/PC['Fy']
PC['Afs']=PC['As']*PC['Fy']
PC['Afc']=PC['Ac']*PC['fc']
PC['eta']=PC['Afs']/PC['Afc']
features=['L_D','f_f','D_t','Afc','Afs','fc']

X=PC[features];y=PC['pn']

X= np.array(X.values)#[:195,:]
y= np.array(y.values)#[:195]
import numpy as np
from scipy.optimize import minimize

def eqn(parameters, X):
    a,b,c,d,e,f,g = np.array(parameters)
    #X[:,6]=np.maximum(0.2, np.minimum(0.85, X[:, 6]))
    #print(1/c/X[:,1]**2.0)
    #X[:,0]=np.maximum(0.5,np.minimum(2.5,X[:,0]))
    L_D,f_f,D_t,Afc,Afs,fc=X[:,0],X[:,1],X[:,2],X[:,3],X[:,4],X[:,5]
    return  a**fc*Afc**(b*f_f + c/D_t) + d*f_f + e + f/L_D + g*Afs/Afc
a=np.array([0.897,1.0,  3.27,1,0.85,0.67,1.0])*0.9
ab=a
def fncy0(parameters, X, y):
    y_pred = eqn(parameters, X)    # Compute the predicted output using the non-linear model
    aa=y_pred/y
    return np.std(aa)*7.2+np.abs(np.mean(aa)-1.0)
def fncy1(parameters, X, y):
    y_pred = eqn(parameters, X)    # Compute the predicted output using the non-linear model
    aa=y_pred/y
    return np.std(aa),np.mean(aa)
initial_parameters = a # Define initial parameter values
result = minimize(fncy0, initial_parameters, args=(X, y), method='BFGS')# Optimize the parameters using MLE
estimated_parameters = result.x# Retrieve the estimated parameters

# Print the estimated parameters
print("Estimated Parameters:", estimated_parameters,fncy1(estimated_parameters,X, y))
pp=ab
print("Estimated Parameters:",pp, fncy1(pp,X, y))

# %% [code]


# %% [code]
import pandas as pd
import numpy as np
from math import pi

PC = pd.read_excel("rubber.xlsx",sheet_name="stub");PC['R']=PC['%R']/100.0
PC['As']=(PC['D']-PC['t'])*PC['t']*pi;PC['Ac']=(PC['D']-2.0*PC['t'])**2.0/4.0*pi;PC['Ic']=(PC['D']-2.0*PC['t'])**4.0/64.0*pi;PC['Is']=(PC['D'])**4.0/64.0*pi-PC['Ic']
PC['N_pl'] = PC['As']*PC['Fy'] + 0.85 * PC['Ac']*PC['fc']
PC['N_cr'] = pi ** 2 * (200000 * PC['Is'] + 0.6 * 4400*PC['fc']**0.50 * PC['Ic']) / PC['L'] ** 2
PC['lam'] =np.minimum(0.5, (PC['N_pl'] / PC['N_cr'])**0.5)

PC['pn']=PC['P']/(PC['Ac']*PC['fc'])*1000.0

PC['D_t']=PC['D']/PC['t']
PC['L_D']=PC['L']/PC['D']
PC['f_f']=PC['fc']/PC['Fy']
PC['Afs']=PC['As']*PC['Fy']
PC['Afc']=PC['Ac']*PC['fc']
PC['eta']=PC['Afs']/PC['Afc']
features=['L_D','f_f','D_t','Afc','Afs','fc']

X=PC[features];y=PC['pn']

X= np.array(X.values)#[:195,:]
y= np.array(y.values)#[:195]
import numpy as np
from scipy.optimize import minimize

def eqn(parameters, X):
    a,b,c,d,e,f,g = np.array(parameters)
    #X[:,6]=np.maximum(0.2, np.minimum(0.85, X[:, 6]))
    #print(1/c/X[:,1]**2.0)
    #X[:,0]=np.maximum(0.5,np.minimum(2.5,X[:,0]))
    L_D,f_f,D_t,Afc,Afs,fc=X[:,0],X[:,1],X[:,2],X[:,3],X[:,4],X[:,5]
    return  a**fc*Afc**(b*f_f + c/D_t) + d*f_f + e + f/L_D + g*Afs/Afc
a=np.array([0.897,1.0,  3.27,1,0.85,0.67,1.0])*2.0
ab=a
def fncy0(parameters, X, y):
    y_pred = eqn(parameters, X)    # Compute the predicted output using the non-linear model
    aa=y_pred/y
    return np.mean(abs(y_pred/y-1))#np.std(aa)/np.mean(aa)
def fncy1(parameters, X, y):
    y_pred = eqn(parameters, X)    # Compute the predicted output using the non-linear model
    aa=y_pred/y
    return np.std(aa),np.mean(aa)
initial_parameters = a # Define initial parameter values
result = minimize(fncy0, initial_parameters, args=(X, y), method='BFGS')# Optimize the parameters using MLE
estimated_parameters = result.x# Retrieve the estimated parameters

# Print the estimated parameters
print("Estimated Parameters:", estimated_parameters,fncy1(estimated_parameters,X, y))
pp=ab
print("Estimated Parameters:",pp, fncy1(pp,X, y))

# %% [code]
import pandas as pd
import numpy as np
from math import pi

PC = pd.read_excel("rubber.xlsx",sheet_name="stub");PC['R']=PC['%R']/100.0
PC['As']=(PC['D']-PC['t'])*PC['t']*pi;PC['Ac']=(PC['D']-2.0*PC['t'])**2.0/4.0*pi;PC['Ic']=(PC['D']-2.0*PC['t'])**4.0/64.0*pi;PC['Is']=(PC['D'])**4.0/64.0*pi-PC['Ic']
PC['N_pl'] = PC['As']*PC['Fy'] + 0.85 * PC['Ac']*PC['fc']
PC['N_cr'] = pi ** 2 * (200000 * PC['Is'] + 0.6 * 4400*PC['fc']**0.50 * PC['Ic']) / PC['L'] ** 2
PC['lam'] =np.minimum(0.5, (PC['N_pl'] / PC['N_cr'])**0.5)

PC['pn']=PC['P']#/(PC['Ac']*PC['fc'])*1000.0

PC['D_t']=PC['D']/PC['t']
PC['L_D']=PC['L']/PC['D']
PC['f_f']=PC['fc']/PC['Fy']
PC['Afs']=PC['As']*PC['Fy']
PC['Afc']=PC['Ac']*PC['fc']
PC['eta']=PC['Afs']/PC['Afc']
features=['L_D','f_f','D_t','Afc','Afs','R']

X=PC[features];y=PC['pn']

X= np.array(X.values)#[:195,:]
y= np.array(y.values)#[:195]
import numpy as np
from scipy.optimize import minimize

def eqn(parameters, X):
    a,b,c,d,e,f,g,h,I = np.array(parameters)
    #X[:,6]=np.maximum(0.2, np.minimum(0.85, X[:, 6]))
    #print(1/c/X[:,1]**2.0)
    #X[:,0]=np.maximum(0.5,np.minimum(2.5,X[:,0]))
    L_D,f_f,D_t,Afc,Afs,R=X[:,0],X[:,1],X[:,2],X[:,3],X[:,4],X[:,5]
    aaa= (I*R+a*f_f + b + c/L_D+ d/D_t)*Afc + (e*f_f + f + g/L_D+ h/D_t)*Afs
    return  aaa/1000

a=np.array([1,1.0,  1,1,1,1.0,1.0,1.0,1.0])*.01
ab=a
def fncy0(parameters, X, y):
    y_pred = eqn(parameters, X)    # Compute the predicted output using the non-linear model
    aa=y_pred/y
    return np.mean(abs(y_pred/y-1))#np.std(aa)/np.mean(aa)
def fncy1(parameters, X, y):
    y_pred = eqn(parameters, X)    # Compute the predicted output using the non-linear model
    aa=y_pred/y
    return np.std(aa)#np.mean(aa)
initial_parameters = a # Define initial parameter values
result = minimize(fncy0, initial_parameters, args=(X, y), method='BFGS')# Optimize the parameters using MLE
estimated_parameters = result.x# Retrieve the estimated parameters

# Print the estimated parameters
print("Estimated Parameters:", estimated_parameters,fncy1(estimated_parameters,X, y))
pp=ab
print("Estimated Parameters:",pp, fncy1(pp,X, y))

# %% [code]
fncy1(pp,X, y)

# %% [code]
0.897**fc*Afc**(1.0+f_f + 3.27/D_t) + (f_f + 0.85 + 0.67/L_D)* Afc + Afs

# %% [code]
from pysr import PySRRegressor
import pandas as pd
import numpy as np
PC = pd.read_excel("rubber.xlsx",sheet_name="stub");PC['R']=PC['%R']/100.0
PC['As']=(PC['D']-PC['t'])*PC['t']*pi;PC['Ac']=(PC['D']-2.0*PC['t'])**2.0/4.0*pi;PC['Ic']=(PC['D']-2.0*PC['t'])**4.0/64.0*pi;PC['Is']=(PC['D'])**4.0/64.0*pi-PC['Ic']
PC['N_pl'] = PC['As']*PC['Fy'] + 0.85 * PC['Ac']*PC['fc']
PC['N_cr'] = pi ** 2 * (200000 * PC['Is'] + 0.6 * 4400*PC['fc']**0.50 * PC['Ic']) / PC['L'] ** 2
PC['lam'] =np.minimum(0.5, (PC['N_pl'] / PC['N_cr'])**0.5)
PC['pn']=PC['P']/(PC['As']*PC['Fy'] + PC['Ac']*PC['fc'])*1000.0
X=PC[['D', 't', 'L', 'Fy', 'fc','%R']]
y=PC['pn']
#eta_a = min(0.25 * (3 + 2 * lambda_val), 1.0)
# eta_c = max(4.9 - 18.5 * lambda_val + 17 * lambda_val ** 2, 0)
#N_EC = eta_a * f_y * A_s + (1 + eta_c * t / D * f_y / f_c) * f_c * A_c
PC['D_t']=PC['D']/PC['t']
PC['L_D']=PC['L']/PC['D']
PC['f_f']=PC['fc']/PC['Fy']
PC['Afs']=PC['As']*PC['Fy']
PC['Afc']=PC['Ac']*PC['fc']
PC['eta_i']=PC['Afc']/PC['Afs']
features=['lam','eta_i','R','fc']
X=PC[features];y=PC['pn']


modelifxxy55=[]
for j in range(20):
    model7 = PySRRegressor(niterations=200,populations=50,population_size=20,maxsize=30,
                      nested_constraints={"^":{"^":0,"/":1},"/":{"/":0,"^":1}},parsimony= 0.02,
                      constraints={"^":(-1,10)},
                      binary_operators=["+", "*","^","/"],#special(x,y)=x^2.0+y
                      denoise=True,loss="loss(x, y) = abs(y/x-1)",model_selection ='accuracy',
                      )
    model7.fit(X,y)#,X_units=["", "kg / m^2", "", "m", "m", "kg / m^2"],    y_units=[""]
    #unary_operators=["myfunction(x) = x^2"],        binary_operators=["myotherfunction(x, y) = x^2*y"],        extra_sympy_mappings={"myfunction": lambda x: x**2,"myotherfunction": lambda x, y: x**2 * y,},
    i=0
    modelifxxy55.append(model7)
    while i <len(model7.equations_):
        model7.sympy(i)
        y_pred = model7.predict(X,index=i)
        aa=y_pred/y.values
        print('i = ',i, np.mean(aa),"      Mean Squared Error:",  np.std(aa)/np.mean(aa),"        ",model7.sympy(i))
        i=i+1

# %% [code]
from pysr import PySRRegressor
import pandas as pd
import numpy as np
PC = pd.read_excel("rubber.xlsx",sheet_name="stub");PC['R']=PC['%R']/100.0
PC['As']=(PC['D']-PC['t'])*PC['t']*pi;PC['Ac']=(PC['D']-2.0*PC['t'])**2.0/4.0*pi;PC['Ic']=(PC['D']-2.0*PC['t'])**4.0/64.0*pi;PC['Is']=(PC['D'])**4.0/64.0*pi-PC['Ic']
PC['N_pl'] = PC['As']*PC['Fy'] + 0.85 * PC['Ac']*PC['fc']
PC['N_cr'] = pi ** 2 * (200000 * PC['Is'] + 0.6 * 4400*PC['fc']**0.50 * PC['Ic']) / PC['L'] ** 2
PC['lam'] =np.minimum(0.5, (PC['N_pl'] / PC['N_cr'])**0.5)
PC['pn']=PC['P']/(PC['Ac']*PC['fc'])*1000.0
X=PC[['D', 't', 'L', 'Fy', 'fc','%R']]
y=PC['pn']
#eta_a = min(0.25 * (3 + 2 * lambda_val), 1.0)
# eta_c = max(4.9 - 18.5 * lambda_val + 17 * lambda_val ** 2, 0)
#N_EC = eta_a * f_y * A_s + (1 + eta_c * t / D * f_y / f_c) * f_c * A_c
PC['D_t']=PC['D']/PC['t']
PC['L_D']=PC['L']/PC['D']
PC['f_f']=PC['fc']/PC['Fy']
PC['Afs']=PC['As']*PC['Fy']
PC['Afc']=PC['Ac']*PC['fc']
PC['eta_i']=PC['Afc']/PC['Afs']
features=['fc','L_D','eta_i','R']
X=PC[features];y=PC['pn']


modelifxxy5=[]
for j in range(60):
    model7 = PySRRegressor(niterations=200,populations=50,population_size=20,maxsize=30,
                      nested_constraints={"^":{"^":0,"/":1},"/":{"/":0,"^":1}},parsimony= 0.02,
                      constraints={"^":(-1,10)},
                      binary_operators=["+", "*","^","/"],#special(x,y)=x^2.0+y
                      denoise=True,loss="loss(x, y) = abs(y/x-1)",model_selection ='accuracy',
                      )
    model7.fit(X,y)#,X_units=["", "kg / m^2", "", "m", "m", "kg / m^2"],    y_units=[""]
    #unary_operators=["myfunction(x) = x^2"],        binary_operators=["myotherfunction(x, y) = x^2*y"],        extra_sympy_mappings={"myfunction": lambda x: x**2,"myotherfunction": lambda x, y: x**2 * y,},
    i=0
    modelifxxy5.append(model7)
    while i <len(model7.equations_):
        model7.sympy(i)
        y_pred = model7.predict(X,index=i)
        aa=y_pred/y.values
        print('i = ',i, np.mean(aa),"      Mean Squared Error:",  np.std(aa)/np.mean(aa),"        ",model7.sympy(i))
        i=i+1

# %% [code]
from pysr import PySRRegressor
import pandas as pd
import numpy as np
PC = pd.read_excel("rubber.xlsx",sheet_name="stub");PC['R']=PC['%R']/100.0
PC['As']=(PC['D']-PC['t'])*PC['t']*pi;PC['Ac']=(PC['D']-2.0*PC['t'])**2.0/4.0*pi;PC['Ic']=(PC['D']-2.0*PC['t'])**4.0/64.0*pi;PC['Is']=(PC['D'])**4.0/64.0*pi-PC['Ic']
PC['N_pl'] = PC['As']*PC['Fy'] + 0.85 * PC['Ac']*PC['fc']
PC['N_cr'] = pi ** 2 * (200000 * PC['Is'] + 0.6 * 4400*PC['fc']**0.50 * PC['Ic']) / PC['L'] ** 2
PC['lam'] =np.minimum(0.5, (PC['N_pl'] / PC['N_cr'])**0.5)
PC['pn']=PC['P']/(PC['Ac']*PC['fc']+PC['As']*PC['Fy'])*1000.0

#eta_a = min(0.25 * (3 + 2 * lambda_val), 1.0)
# eta_c = max(4.9 - 18.5 * lambda_val + 17 * lambda_val ** 2, 0)
#N_EC = eta_a * f_y * A_s + (1 + eta_c * t / D * f_y / f_c) * f_c * A_c
PC['D_t']=PC['D']/PC['t']
PC['L_D']=PC['L']/PC['D']
PC['f_f']=PC['fc']/PC['Fy']
PC['Afs']=PC['As']*PC['Fy']
PC['Afc']=PC['Ac']*PC['fc']
PC['eta_i']=PC['Afc']/PC['Afs']
features=['L_D','eta_i','R','D_t']
X=PC[features];y=PC['pn']


modelifxxy10=[]
for j in range(15):
    model7 = PySRRegressor(niterations=100,populations=50,population_size=20,maxsize=20,
                      nested_constraints={"^":{"^":0,"/":1},"/":{"/":0,"^":1}},parsimony= 0.02,
                      constraints={"^":(-1,10)},
                      binary_operators=["+", "*","^","/"],#special(x,y)=x^2.0+y
                      denoise=True,loss="loss(x, y) = abs(y/x-1)",model_selection ='accuracy',
                      )
    model7.fit(X,y)#,X_units=["", "kg / m^2", "", "m", "m", "kg / m^2"],    y_units=[""]
    #unary_operators=["myfunction(x) = x^2"],        binary_operators=["myotherfunction(x, y) = x^2*y"],        extra_sympy_mappings={"myfunction": lambda x: x**2,"myotherfunction": lambda x, y: x**2 * y,},
    i=0
    modelifxxy10.append(model7)
    while i <len(model7.equations_):
        model7.sympy(i)
        y_pred = model7.predict(X,index=i)
        aa=y_pred/y.values
        print('i = ',i, np.mean(aa),"      Mean Squared Error:",  np.std(aa)/np.mean(aa),"        ",model7.sympy(i))
        i=i+1

# %% [code]
from pysr import PySRRegressor
import pandas as pd
import numpy as np
PC = pd.read_excel("rubber.xlsx",sheet_name="stub");PC['R']=PC['%R']/100.0
PC['As']=(PC['D']-PC['t'])*PC['t']*pi;PC['Ac']=(PC['D']-2.0*PC['t'])**2.0/4.0*pi;PC['Ic']=(PC['D']-2.0*PC['t'])**4.0/64.0*pi;PC['Is']=(PC['D'])**4.0/64.0*pi-PC['Ic']
PC['N_pl'] = PC['As']*PC['Fy'] + 0.85 * PC['Ac']*PC['fc']
PC['N_cr'] = pi ** 2 * (200000 * PC['Is'] + 0.6 * 4400*PC['fc']**0.50 * PC['Ic']) / PC['L'] ** 2
PC['lam'] =np.minimum(0.5, (PC['N_pl'] / PC['N_cr'])**0.5)
PC['pn']=PC['P']/(PC['Ac']*PC['fc']+PC['As']*PC['Fy'])*1000.0

#eta_a = min(0.25 * (3 + 2 * lambda_val), 1.0)
# eta_c = max(4.9 - 18.5 * lambda_val + 17 * lambda_val ** 2, 0)
#N_EC = eta_a * f_y * A_s + (1 + eta_c * t / D * f_y / f_c) * f_c * A_c
PC['D_t']=PC['D']/PC['t']
PC['L_D']=PC['L']/PC['D']
PC['f_f']=PC['fc']/PC['Fy']
PC['Afs']=PC['As']*PC['Fy']
PC['Afc']=PC['Ac']*PC['fc']
PC['eta_i']=PC['Afc']/PC['Afs']
features=['lam','eta_i','R','D_t']
X=PC[features];y=PC['pn']


modelifxxy10=[]
for j in range(30):
    model7 = PySRRegressor(niterations=100,populations=50,population_size=20,maxsize=20,
                      nested_constraints={"^":{"^":0,"/":1},"/":{"/":0,"^":1}},parsimony= 0.02,
                      constraints={"^":(-1,10)},
                      binary_operators=["+", "*","^","/"],#special(x,y)=x^2.0+y
                      denoise=True,loss="loss(x, y) = abs(y/x-1)",model_selection ='accuracy',
                      )
    model7.fit(X,y)#,X_units=["", "kg / m^2", "", "m", "m", "kg / m^2"],    y_units=[""]
    #unary_operators=["myfunction(x) = x^2"],        binary_operators=["myotherfunction(x, y) = x^2*y"],        extra_sympy_mappings={"myfunction": lambda x: x**2,"myotherfunction": lambda x, y: x**2 * y,},
    i=0
    modelifxxy10.append(model7)
    while i <len(model7.equations_):
        model7.sympy(i)
        y_pred = model7.predict(X,index=i)
        aa=y_pred/y.values
        print('i = ',i, np.mean(aa),"      Mean Squared Error:",  np.std(aa)/np.mean(aa),"        ",model7.sympy(i))
        i=i+1

# %% [code]
from pysr import PySRRegressor
import pandas as pd
import numpy as np
PC = pd.read_excel("rubber.xlsx",sheet_name="stub");PC['R']=PC['%R']/100.0
PC['As']=(PC['D']-PC['t'])*PC['t']*pi;PC['Ac']=(PC['D']-2.0*PC['t'])**2.0/4.0*pi;PC['Ic']=(PC['D']-2.0*PC['t'])**4.0/64.0*pi;PC['Is']=(PC['D'])**4.0/64.0*pi-PC['Ic']
PC['N_pl'] = PC['As']*PC['Fy'] + 0.85 * PC['Ac']*PC['fc']
PC['N_cr'] = pi ** 2 * (200000 * PC['Is'] + 0.6 * 4400*PC['fc']**0.50 * PC['Ic']) / PC['L'] ** 2
PC['lam'] =np.minimum(0.5, (PC['N_pl'] / PC['N_cr'])**0.5)
PC['pn']=PC['P']/(PC['Ac']*PC['fc'])*1000.0
X=PC[['D', 't', 'L', 'Fy', 'fc','%R']]
y=PC['pn']
#eta_a = min(0.25 * (3 + 2 * lambda_val), 1.0)
# eta_c = max(4.9 - 18.5 * lambda_val + 17 * lambda_val ** 2, 0)
#N_EC = eta_a * f_y * A_s + (1 + eta_c * t / D * f_y / f_c) * f_c * A_c
PC['D_t']=PC['D']/PC['t']
PC['L_D']=PC['L']/PC['D']
PC['f_f']=PC['fc']/PC['Fy']
PC['Afs']=PC['As']*PC['Fy']
PC['Afc']=PC['Ac']*PC['fc']
PC['eta_i']=PC['Afc']/PC['Afs']
features=['lam','eta_i','R']
X=PC[features];y=PC['pn']


modelifxxy10=[]
for j in range(30):
    model7 = PySRRegressor(niterations=100,populations=50,population_size=20,maxsize=20,
                      nested_constraints={"^":{"^":0,"/":1},"/":{"/":0,"^":1}},parsimony= 0.02,
                      constraints={"^":(-1,10)},
                      binary_operators=["+", "*","^","/"],#special(x,y)=x^2.0+y
                      denoise=True,loss="loss(x, y) = abs(y/x-1)",model_selection ='accuracy',
                      )
    model7.fit(X,y)#,X_units=["", "kg / m^2", "", "m", "m", "kg / m^2"],    y_units=[""]
    #unary_operators=["myfunction(x) = x^2"],        binary_operators=["myotherfunction(x, y) = x^2*y"],        extra_sympy_mappings={"myfunction": lambda x: x**2,"myotherfunction": lambda x, y: x**2 * y,},
    i=0
    modelifxxy10.append(model7)
    while i <len(model7.equations_):
        model7.sympy(i)
        y_pred = model7.predict(X,index=i)
        aa=y_pred/y.values
        print('i = ',i, np.mean(aa),"      Mean Squared Error:",  np.std(aa)/np.mean(aa),"        ",model7.sympy(i))
        i=i+1

# %% [code]
from pysr import PySRRegressor
import pandas as pd
import numpy as np
PC = pd.read_excel("rubber.xlsx",sheet_name="stub");PC['R']=PC['%R']/100.0
PC['As']=(PC['D']-PC['t'])*PC['t']*pi;PC['Ac']=(PC['D']-2.0*PC['t'])**2.0/4.0*pi;PC['Ic']=(PC['D']-2.0*PC['t'])**4.0/64.0*pi;PC['Is']=(PC['D'])**4.0/64.0*pi-PC['Ic']
PC['N_pl'] = PC['As']*PC['Fy'] + 0.85 * PC['Ac']*PC['fc']
PC['N_cr'] = pi ** 2 * (200000 * PC['Is'] + 0.6 * 4400*PC['fc']**0.50 * PC['Ic']) / PC['L'] ** 2
PC['lam'] =np.minimum(0.5, (PC['N_pl'] / PC['N_cr'])**0.5)
PC['pn']=PC['P']/(PC['Ac']*PC['fc'])*1000.0
X=PC[['D', 't', 'L', 'Fy', 'fc','%R']]
y=PC['pn']
#eta_a = min(0.25 * (3 + 2 * lambda_val), 1.0)
# eta_c = max(4.9 - 18.5 * lambda_val + 17 * lambda_val ** 2, 0)
#N_EC = eta_a * f_y * A_s + (1 + eta_c * t / D * f_y / f_c) * f_c * A_c
PC['D_t']=PC['D']/PC['t']
PC['L_D']=PC['L']/PC['D']
PC['f_f']=PC['fc']/PC['Fy']
PC['Afs']=PC['As']*PC['Fy']
PC['Afc']=PC['Ac']*PC['fc']
PC['eta_i']=PC['Afc']/PC['Afs']
features=['lam','eta_i','R']
X=PC[features];y=PC['pn']


modelifxxy10=[]
for j in range(80):
    model7 = PySRRegressor(niterations=100,populations=50,population_size=20,maxsize=20,
                      nested_constraints={"^":{"^":0,"/":1},"/":{"/":0,"^":1}},parsimony= 0.02,
                      constraints={"^":(-1,10)},
                      binary_operators=["+", "*","^","/"],#special(x,y)=x^2.0+y
                      denoise=True,loss="loss(x, y) = abs(y/x-1)",model_selection ='accuracy',
                      )
    model7.fit(X,y)#,X_units=["", "kg / m^2", "", "m", "m", "kg / m^2"],    y_units=[""]
    #unary_operators=["myfunction(x) = x^2"],        binary_operators=["myotherfunction(x, y) = x^2*y"],        extra_sympy_mappings={"myfunction": lambda x: x**2,"myotherfunction": lambda x, y: x**2 * y,},
    i=0
    modelifxxy10.append(model7)
    while i <len(model7.equations_):
        model7.sympy(i)
        y_pred = model7.predict(X,index=i)
        aa=y_pred/y.values
        print('i = ',i, np.mean(aa),"      Mean Squared Error:",  np.std(aa)/np.mean(aa),"        ",model7.sympy(i))
        i=i+1

# %% [code]
from skopt import gp_minimize
from skopt import forest_minimize # Bayesian Optimization with RF as surrogate
from skopt import gbrt_minimize # Bayesian Optimization with GBM as surrogate
from skopt import Optimizer # for the optimization
from joblib import Parallel, delayed # for the parallelization
from skopt import dummy_minimize # for the randomized search
from skopt.plots import plot_convergence
from skopt.space import Real, Integer, Categorical
from skopt.utils import use_named_args
from sklearn.model_selection import cross_val_score, KFold, GridSearchCV
cv = KFold(n_splits=5, shuffle=True, random_state=1)
import numpy as np
from sklearn.model_selection import train_test_split
from sklearn.svm import SVR
from sklearn.metrics import mean_squared_error
from sklearn.preprocessing import MinMaxScaler
import pandas as pd
import math
from math import pi

# %% [code]
from pysr import PySRRegressor
import pandas as pd
import numpy as np
PC = pd.read_excel("rubber.xlsx",sheet_name="stub");PC['R']=PC['%R']/100.0
PC['As']=(PC['D']-PC['t'])*PC['t']*pi;PC['Ac']=(PC['D']-2.0*PC['t'])**2.0/4.0*pi;PC['Ic']=(PC['D']-2.0*PC['t'])**4.0/64.0*pi;PC['Is']=(PC['D'])**4.0/64.0*pi-PC['Ic']
PC['N_pl'] = PC['As']*PC['Fy'] + 0.85 * PC['Ac']*PC['fc']
PC['N_cr'] = pi ** 2 * (200000 * PC['Is'] + 0.6 * 4400*PC['fc']**0.50 * PC['Ic']) / PC['L'] ** 2
PC['lam'] =np.minimum(0.5, (PC['N_pl'] / PC['N_cr'])**0.5)
PC['pn']=PC['P']/(PC['Ac']*PC['fc'])*1000.0
X=PC[['D', 't', 'L', 'Fy', 'fc','%R']]
y=PC['pn']
#eta_a = min(0.25 * (3 + 2 * lambda_val), 1.0)
# eta_c = max(4.9 - 18.5 * lambda_val + 17 * lambda_val ** 2, 0)
#N_EC = eta_a * f_y * A_s + (1 + eta_c * t / D * f_y / f_c) * f_c * A_c
PC['D_t']=PC['D']/PC['t']
PC['L_D']=PC['L']/PC['D']
PC['f_f']=PC['fc']/PC['Fy']
PC['Afs']=PC['As']*PC['Fy']
PC['Afc']=PC['Ac']*PC['fc']
PC['eta_i']=PC['Afc']/PC['Afs']
features=['lam','eta_i','R']
X=PC[features];y=PC['pn']


modelifxxy8=[]
for j in range(60):
    model7 = PySRRegressor(niterations=200,populations=50,population_size=20,maxsize=30,
                      nested_constraints={"^":{"^":0,"/":1},"/":{"/":0,"^":1}},parsimony= 0.02,
                      constraints={"^":(-1,10)},
                      binary_operators=["+", "*","^","/"],#special(x,y)=x^2.0+y
                      denoise=True,loss="loss(x, y) = abs(y/x-1)",model_selection ='accuracy',
                      )
    model7.fit(X,y)#,X_units=["", "kg / m^2", "", "m", "m", "kg / m^2"],    y_units=[""]
    #unary_operators=["myfunction(x) = x^2"],        binary_operators=["myotherfunction(x, y) = x^2*y"],        extra_sympy_mappings={"myfunction": lambda x: x**2,"myotherfunction": lambda x, y: x**2 * y,},
    i=0
    modelifxxy8.append(model7)
    while i <len(model7.equations_):
        model7.sympy(i)
        y_pred = model7.predict(X,index=i)
        aa=y_pred/y.values
        print('i = ',i, np.mean(aa),"      Mean Squared Error:",  np.std(aa)/np.mean(aa),"        ",model7.sympy(i))
        i=i+1

# %% [code]
from pysr import PySRRegressor
import pandas as pd
import numpy as np
PC = pd.read_excel("rubber.xlsx",sheet_name="stub");PC['R']=PC['%R']/100.0
PC['As']=(PC['D']-PC['t'])*PC['t']*pi;PC['Ac']=(PC['D']-2.0*PC['t'])**2.0/4.0*pi;PC['Ic']=(PC['D']-2.0*PC['t'])**4.0/64.0*pi;PC['Is']=(PC['D'])**4.0/64.0*pi-PC['Ic']
PC['N_pl'] = PC['As']*PC['Fy'] + 0.85 * PC['Ac']*PC['fc']
PC['N_cr'] = pi ** 2 * (200000 * PC['Is'] + 0.6 * 4400*PC['fc']**0.50 * PC['Ic']) / PC['L'] ** 2
PC['lam'] =np.minimum(0.5, (PC['N_pl'] / PC['N_cr'])**0.5)
PC['pn']=PC['P']/(PC['Ac']*PC['fc'])*1000.0
X=PC[['D', 't', 'L', 'Fy', 'fc','%R']]
y=PC['pn']
#eta_a = min(0.25 * (3 + 2 * lambda_val), 1.0)
# eta_c = max(4.9 - 18.5 * lambda_val + 17 * lambda_val ** 2, 0)
#N_EC = eta_a * f_y * A_s + (1 + eta_c * t / D * f_y / f_c) * f_c * A_c
PC['D_t']=PC['D']/PC['t']
PC['L_D']=PC['L']/PC['D']
PC['f_f']=PC['fc']/PC['Fy']
PC['Afs']=PC['As']*PC['Fy']
PC['Afc']=PC['Ac']*PC['fc']
PC['eta_i']=PC['Afc']/PC['Afs']
features=['lam','eta_i','R']
X=PC[features];y=PC['pn']


modelifxxy9=[]
for j in range(80):
    model7 = PySRRegressor(niterations=100,populations=50,population_size=20,maxsize=20,
                      nested_constraints={"^":{"^":0,"/":1},"/":{"/":0,"^":1}},parsimony= 0.02,
                      constraints={"^":(-1,10)},
                      binary_operators=["+", "*","^","/"],#special(x,y)=x^2.0+y
                      denoise=True,loss="loss(x, y) = abs(y/x-1)",model_selection ='accuracy',
                      )
    model7.fit(X,y)#,X_units=["", "kg / m^2", "", "m", "m", "kg / m^2"],    y_units=[""]
    #unary_operators=["myfunction(x) = x^2"],        binary_operators=["myotherfunction(x, y) = x^2*y"],        extra_sympy_mappings={"myfunction": lambda x: x**2,"myotherfunction": lambda x, y: x**2 * y,},
    i=0
    modelifxxy9.append(model7)
    while i <len(model7.equations_):
        model7.sympy(i)
        y_pred = model7.predict(X,index=i)
        aa=y_pred/y.values
        print('i = ',i, np.mean(aa),"      Mean Squared Error:",  np.std(aa)/np.mean(aa),"        ",model7.sympy(i))
        i=i+1
