# Supplementary material for: Circular rubber aggregate CFST stub columns under axial compression: prediction and reliability analysis
Source: Sci Rep. 2024 Oct 31;14:26245. doi: 10.1038/s41598-024-74990-5 (PMC11527877; doi:10.1038/s41598-024-74990-5)
Supplement: Supplementary file 1 — Supplementary Material 1 [file 41598_2024_74990_MOESM1_ESM.zip › rubber materials1/excel results/AISC_Circ.xlsx]

## Sheet: Sheet1
D	t	L	Fy	fc	%R	P_exp	P_pred
219	3	660	215	33.067	10	449	334.274
219	6	660	215	31.067	10	633	570.789
219	6	660	215	26.202	20	501	452.907
219	3	660	215	24.104	20	625	496.572
219	6	660	215	23.156	30	826.3	688.104
219	3	660	215	23.156	30	190	154.689
219	3	660	215	17.926	30	1637	1245.76
219	6	660	215	17.926	30	210	154.689
219	3	660	215	36	10	1187.8	800.31
219	6	660	215	34.933	10	644	693.279
219	6	660	215	30.607	20	2784.5	1716.1
219	3	660	215	29.822	20	1434.7	1045.16
219	6	660	215	26.677	30	944	719.63
219	3	660	215	26.677	30	447	322.989
219	3	660	215	22.682	30	479	345.108
219	6	660	215	22.682	30	2604.5	2229.38
89	3.5	188	342	63	10	275	215.937
89	3.5	188	342	73.3	10	162	141.859
89	3.5	188	342	74.1	10	884	603.164
86	2	188	342	63	10	833	557.778
86	2	188	342	85.5	0	1876	1639.4
86	2	188	342	80.1	5	496	461.86
86	2	188	342	73.3	10	2135	1447.19
89	3.5	188	342	51.5	10	625	399.457
89	3.5	188	342	53.5	10	681	433.176
86	2	188	342	54.1	10	1107.8	1005.95
86	2	188	342	56	10	2603.6	2372.03
89	3.5	188	335	27.5	10	480	365.602
89	3.5	188	335	35.2	10	340	264.293
89	3.5	188	335	38.3	10	3310	1980.05
86	2	188	335	31.3	10	2905	1603.53
86	2	188	335	51.1	0	763	461.453
86	2	188	335	41.6	5	1350	766.691
86	2	188	335	41.5	10	1688	1245.76
86	2	188	330	16.7	10	552	637.59
200	2.73	600	331.3	61.9	0	2973.5	1841.75
200	2.73	600	331.3	59.1	10	1173	652.062
200	2.73	600	331.3	47.2	30	1035.5	604.83
114	2.7	300	284	41.6033	0	583	394.943
114	2.7	300	284	32.2428	5	728.95	530.683
114	2.7	300	284	19.7021	15	325	264.293
114	3.2	300	367.7	41.6033	0	798.65	530.683
114	3.2	300	367.7	32.2428	5	220	180.938
114	3.2	300	367.7	19.7021	15	2269	1557.04
152	2.85	500	367.7	41.6033	0	638	432.59
152	2.85	500	367.7	32.2428	5	663	491.538
152	2.85	500	367.7	19.7021	15	483.7	441.493
219	3.85	500	284	41.6033	0	1617.8	1231.23
219	3.85	500	284	32.2428	5	601	589.929
219	3.85	500	284	19.7021	15	728	451.921
219	4.25	500	455.5	41.6033	0	566	579.895
219	4.25	500	455.5	32.2428	5	340	305.745
219	4.25	500	455.5	19.7021	15	525	364.879
165	2	330	242	30.2071	0	1313.7	1155.43
165	3	330	242	30.2071	0	2742	1588.38
165	4	330	242	30.2071	0	1130	969.869
165	2	330	242	21.2537	10	597	551.849
165	3	330	242	21.2537	10	938.6	658.901
165	4	330	242	21.2537	10	805	548.247
165	2	330	242	12.4764	20	1021.8	674.464
165	3	330	242	12.4764	20	1432.6	1079.86
165	4	330	242	12.4764	20	580	527.525
165	2	330	242	10.0511	30	2323.5	2124.97
165	3	330	242	10.0511	30	594	333.84
165	4	330	242	10.0511	30	827.4	745.078
114	2	456	382	18.14	0	177	159.336
114	2	456	382	14.47	2.5	759	385.013
114	2	456	382	13.97	5	1326.4	991.768
114	2	456	382	10.64	10	551.8	452.774
114	2	456	382	7.25	20	736.2	442.239
114	2	456	382	5.3	30	1291	1167.19
114	2	456	382	11.05	2.5	1136	539.891
114	2	456	382	9.17	5	1265.1	832.064
114	2	456	382	8.45	10	1934.5	1221.54
114	2	456	382	5	20	1373.6	1145.34
114	2	456	382	3.57	30	494	470.567
114	2	456	382	10.72	2.5	1814.7	1395.38
114	2	456	382	8.85	5	2747.8	2308.45
114	2	456	382	6	10	472	348.719
114	2	456	382	5.38	20	409	257.953
114	2	456	382	4.09	30	300	215.937
165	3	495	231	38.55	0	2667	1436.32
165	3	495	231	33.88	10	673.6	579.771
165	3	495	231	26.48	20	404	316.669
165	3	495	231	23.73	30	290	215.937
165	4	495	258.13	38.55	0	1372.8	852.183
165	4	495	258.13	33.88	10	1146	885.028
165	4	495	258.13	26.48	20	222	193.37
165	4	495	258.13	23.73	30	2534	1656.33
115	4	345	298.07	38.55	0	2065	1340.73
115	4	345	298.07	33.88	10	200	154.689
115	4	345	298.07	26.48	20	250	180.938
115	4	345	298.07	23.73	30	1818	1253.63
86	2	188	342	54.27	20	700	689.265
165.1	3.5	400	395	50.27	0	723.1	634.219
165.1	3.5	400	395	24.95	15	516	351.608
165.1	3.5	400	395	14.37	30	480	441.422
114.3	4.5	300	260	15.3624	25	1715	1044.5
114.3	4.5	455	260	15.3624	25	522	478.512
125	2.5	500	280	34.4265	0	2879	1700.92
125	2.5	500	280	31.0652	5	1642	751.661
125	2.5	500	280	26.8411	15	1364.7	939.282
87.1	1.9	252.59	255	26	0	2887.7	2681.5
87.1	1.9	252.59	255	26	0	290	215.937
87.1	1.9	252.59	255	16.66	15	939.7	805.674
87.1	1.9	252.59	255	16.66	15	530	503.307
87.1	1.9	252.59	255	9.9	25	1121.8	719.068
87.1	1.9	252.59	255	9.9	25	456	430.505
87.1	1.9	252.59	255	4.83	35	368	317.391
87.1	1.9	252.59	255	4.83	35	1666	856.954
87.1	1.9	348.4	255	26	0	770.4	641.971
87.1	1.9	348.4	255	26	0	930.7	768.964
87.1	1.9	348.4	255	16.66	15	1276.4	880.494
87.1	1.9	348.4	255	16.66	15	759.1	705.185
87.1	1.9	348.4	255	9.9	25	2197.4	1813.15
87.1	1.9	348.4	255	9.9	25	1385.6	958.671
87.1	1.9	348.4	255	4.83	35	941	719.63
87.1	1.9	348.4	255	4.83	35	825	582.362
150	2.75	330	226	23.4	0	1150	770.395
150	2.75	330	226	16.2	10	361	301.05
150	4	330	226	23.4	0	734	385.515
150	4	330	226	16.2	10	460	424.297
150	5	330	226	23.4	0	831.2	489.145
150	5	330	226	16.2	10	843.6	559.082
114	4.8	300	333	41.4	20	618	482.952
152	2.8	300	290	54.1	0	2331	1893.35
152	2.8	300	290	54.1	0	628	507.091
152	2.8	300	290	21.2	30	275	180.938
152	2.8	300	290	21.2	30	527	483.291
152	2.8	300	290	6.4	60	3104.5	1856.45
152	2.8	300	290	6.4	60	2244.3	1957.42
101.6	1.6	300	220	11.4592	35	628	482.952
101.6	1.6	300	220	6.74817	50	351	264.293
101.6	1.6	300	220	4.32901	75	960	639.279
114	2	456	382.3	28.632	0	180	154.689
114	2	456	382.3	23.7325	5	1431.8	1009.25
114	2	456	382.3	21.3587	10	431	313.961
114	2	456	382.3	19.0949	10	1261	658.368
114	2	456	382.3	23.2031	10	502	465.814
114	2	456	382.3	17.198	10	764	609.454
114	2	456	382.3	33.4241	10	520	368.581
114	2	456	382.3	25.9495	0	250	180.938
114	2	456	382.3	17.8857	10	1813	1205.5
114	2	456	382.3	22.3231	10	776.9	618.48
114	2	456	382.3	21.7966	10	345	264.293
