# Supplementary material for: Circular rubber aggregate CFST stub columns under axial compression: prediction and reliability analysis
Source: Sci Rep. 2024 Oct 31;14:26245. doi: 10.1038/s41598-024-74990-5 (PMC11527877; doi:10.1038/s41598-024-74990-5)
Supplement: Supplementary file 1 — Supplementary Material 1 [file 41598_2024_74990_MOESM1_ESM.zip › rubber materials1/excel results/Cat_circ.xlsx]

## Sheet: Sheet1
D	t	L	Fy	fc	%R	P_exp	P_pred
114	2	456	382	7.25	20	449	422.905
114	2	456	382.3	33.4241	10	633	595.362
89	3.5	188	335	27.5	10	501	565.248
86	2	188	342	63	10	625	741.289
114	3.2	300	367.7	32.2428	5	826.3	780.844
87.1	1.9	348.4	255	4.83	35	190	182.05
152	2.8	300	290	54.1	0	1637	1631.33
87.1	1.9	252.59	255	4.83	35	210	198.984
165	3	495	231	23.73	30	1187.8	1243.9
89	3.5	188	342	74.1	10	644	653.364
219	6	660	215	26.677	30	2784.5	2978.57
165	4	330	242	30.2071	0	1434.7	1496.12
152	2.8	300	290	21.2	30	944	937.504
114	2	456	382	6	10	447	434.927
114	2	456	382	8.45	10	479	470.074
200	2.73	600	331.3	59.1	10	2604.5	2660.47
87.1	1.9	348.4	255	16.66	15	275	282.779
101.6	1.6	300	220	4.32901	75	162	156.608
125	2.5	500	280	31.0652	5	884	845.793
125	2.5	500	280	26.8411	15	833	762.183
165.1	3.5	400	395	50.27	0	1876	1710.85
114	2	456	382.3	21.3587	10	496	488.354
219	3	660	215	29.822	20	2135	2145.03
114	2	456	382	14.47	2.5	625	579.465
86	2	188	335	51.1	0	681	707.605
152	2.85	500	367.7	32.2428	5	1107.8	1191.71
219	4.25	500	455.5	32.2428	5	2603.6	2638.84
114	2	456	382	10.72	2.5	480	530.354
87.1	1.9	348.4	255	26	0	340	327.014
219	6	660	215	34.933	10	3310	3296
219	6	660	215	23.156	30	2905	2835.26
86	2	188	342	56	10	763	719.132
150	4	330	226	23.4	0	1350	1352.52
152	2.8	300	290	54.1	0	1688	1631.33
89	3.5	188	342	63	10	552	596.73
219	6	660	215	30.607	20	2973.5	3041.7
150	2.75	330	226	23.4	0	1173	1182.91
165	3	330	242	12.4764	20	1035.5	999.723
114	2	456	382	13.97	5	583	572.265
114.3	4.5	600	260	15.3624	25	728.95	745.635
87.1	1.9	348.4	255	26	0	325	327.014
114.3	4.5	300	260	15.3624	25	798.65	780.154
87.1	1.9	348.4	255	9.9	25	220	237.305
219	3	660	215	33.067	10	2269	2284.86
114	2	456	382	18.14	0	638	595.748
89	3.5	188	335	35.2	10	663	630.065
114	2.7	300	284	19.7021	15	483.7	493.743
165	4	495	258.13	38.55	0	1617.8	1565.17
89	3.5	188	342	53.5	10	601	600.409
86	2	188	342	54.1	10	728	730.409
89	3.5	188	342	51.5	10	566	595.203
114	2	456	382	4.09	30	340	361.749
114	2	456	382	10.64	10	525	508.024
152	2.85	500	367.7	41.6033	0	1313.7	1341.05
219	6	660	215	22.682	30	2742	2798.75
165.1	3.5	400	395	14.37	30	1130	1132.84
114	2.7	300	284	32.2428	5	597	622.561
165	2	330	242	21.2537	10	938.6	981.357
86	2	188	342	73.3	10	805	813.359
165	4	330	242	10.0511	30	1021.8	1035.83
165	3	495	231	38.55	0	1432.6	1484.9
114	2	456	382.3	28.632	0	580	581.788
219	3.85	500	284	41.6033	0	2323.5	2407.75
86	2	188	335	31.3	10	594	600.365
115	4	345	298.07	38.55	0	827.4	843.564
101.6	1.6	300	220	6.74817	50	177	178.147
86	2	188	335	41.5	10	759	739.587
165	3	495	231	33.88	10	1326.4	1367.98
86	2	188	342	54.27	20	551.8	577.263
165	2	330	242	10.0511	30	736.2	715.263
165.1	3.5	400	395	24.95	15	1291	1275.88
150	2.75	330	226	16.2	10	1136	1100.49
165	2	330	242	30.2071	0	1265.1	1244.4
219	3	660	215	23.156	30	1934.5	1903.61
165	4	495	258.13	33.88	10	1373.6	1417.1
114	2	456	382.3	22.3231	10	494	496.225
219	3.85	500	284	19.7021	15	1814.7	1771.72
200	2.73	600	331.3	61.9	0	2747.8	2747.48
114	2	456	382	8.85	5	472	493.984
86	2	188	330	16.7	10	409	419.93
87.1	1.9	252.59	255	16.66	15	300	297.975
219	6	660	215	17.926	30	2667	2624.93
114	3.2	300	367.7	19.7021	15	673.6	665.218
114	2	456	382	5.3	30	404	385.861
87.1	1.9	348.4	255	16.66	15	290	282.779
165	3	495	231	26.48	20	1372.8	1309.93
114	4.8	300	333	41.4	20	1146	1149.8
101.6	1.6	300	220	11.4592	35	222	224.462
219	3	660	215	36	10	2534	2462.37
219	3	660	215	26.677	30	2065	2056.07
87.1	1.9	252.59	255	4.83	35	200	198.984
87.1	1.9	348.4	255	9.9	25	250	237.305
219	3	660	215	24.104	20	1818	1890.01
89	3.5	188	342	73.3	10	700	649.491
114	2.7	300	284	41.6033	0	723.1	739.457
114	2	456	382	9.17	5	516	503.174
114	2	456	382.3	19.0949	10	480	477.065
219	3	660	215	17.926	30	1715	1696.12
114	2	456	382.3	23.2031	10	522	500.215
219	6	660	215	26.202	20	2879	2876.05
150	5	330	226	16.2	10	1642	1616.16
165	3	330	242	30.2071	0	1364.7	1369.54
219	4.25	500	455.5	41.6033	0	2887.7	2863.86
87.1	1.9	252.59	255	16.66	15	290	297.975
152	2.85	500	367.7	19.7021	15	939.7	958.303
114	2	456	382.3	25.9495	0	530	558.509
165	4	330	242	12.4764	20	1121.8	1156.49
114	2	456	382.3	17.8857	10	456	475.757
114	2	456	382	5.38	20	368	398.252
150	5	330	226	23.4	0	1666	1668.14
115	4	345	298.07	26.48	20	770.4	768.272
114	3.2	300	367.7	41.6033	0	930.7	898.735
165	4	330	242	21.2537	10	1276.4	1275.2
115	4	345	298.07	33.88	10	759.1	771.336
219	3.85	500	284	32.2428	5	2197.4	2161.51
165	4	495	258.13	23.73	30	1385.6	1375.22
152	2.8	300	290	21.2	30	941	937.504
86	2	188	342	80.1	5	825	833.874
165	3	330	242	21.2537	10	1150	1139.37
114	2	456	382	3.57	30	361	355.939
86	2	188	335	41.6	5	734	721.312
114	2	456	382.3	17.198	10	460	475.088
165	2	330	242	12.4764	20	831.2	830.899
165	3	330	242	10.0511	30	843.6	873.291
152	2.8	300	290	6.4	60	618	623.784
200	2.73	600	331.3	47.2	30	2331	2341.87
89	3.5	188	335	38.3	10	628	647.297
87.1	1.9	252.59	255	9.9	25	275	258.499
114	2	456	382.3	23.7325	5	527	525.803
219	6	660	215	31.067	10	3104.5	3092.83
219	4.25	500	455.5	19.7021	15	2244.3	2261.24
152	2.8	300	290	6.4	60	628	623.784
87.1	1.9	252.59	255	26	0	351	346.729
125	2.5	500	280	34.4265	0	960	928.531
87.1	1.9	348.4	255	4.83	35	180	182.05
165	4	495	258.13	26.48	20	1431.8	1411.03
114	2	456	382	5	20	431	404.668
150	4	330	226	16.2	10	1261	1287.48
114	2	456	382.3	21.7966	10	502	493.133
86	2	188	342	85.5	0	764	791.077
114	2	456	382	11.05	2.5	520	534.548
87.1	1.9	252.59	255	9.9	25	250	258.499
219	3	660	215	22.682	30	1813	1869.4
115	4	345	298.07	23.73	30	776.9	771.355
87.1	1.9	252.59	255	26	0	345	346.729
