# Supplementary material for: Circular rubber aggregate CFST stub columns under axial compression: prediction and reliability analysis
Source: Sci Rep. 2024 Oct 31;14:26245. doi: 10.1038/s41598-024-74990-5 (PMC11527877; doi:10.1038/s41598-024-74990-5)
Supplement: Supplementary file 1 — Supplementary Material 1 [file 41598_2024_74990_MOESM1_ESM.zip › rubber materials1/excel results/EC4_Circ.xlsx]

## Sheet: Sheet1
D	t	L	Fy	fc	%R	P_exp	P_pred
219	3	660	215	33.067	10	449	443.79
219	6	660	215	31.067	10	633	675.312
219	6	660	215	26.202	20	501	632.113
219	3	660	215	24.104	20	625	607.52
219	6	660	215	23.156	30	826.3	903.208
219	3	660	215	23.156	30	190	215.352
219	3	660	215	17.926	30	1637	1510.7
219	6	660	215	17.926	30	210	229.154
219	3	660	215	36	10	1187.8	1005.58
219	6	660	215	34.933	10	644	874.885
219	6	660	215	30.607	20	2784.5	2197.95
219	3	660	215	29.822	20	1434.7	1373.92
219	6	660	215	26.677	30	944	976.37
219	3	660	215	26.677	30	447	432.701
219	3	660	215	22.682	30	479	454.395
219	6	660	215	22.682	30	2604.5	2546.95
89	3.5	188	342	63	10	275	274.841
89	3.5	188	342	73.3	10	162	209.174
89	3.5	188	342	74.1	10	884	720.015
86	2	188	342	63	10	833	675.244
86	2	188	342	85.5	0	1876	2036.2
86	2	188	342	80.1	5	496	568.329
86	2	188	342	73.3	10	2135	1718.6
89	3.5	188	342	51.5	10	625	507.382
89	3.5	188	342	53.5	10	681	541.779
86	2	188	342	54.1	10	1107.8	1238.51
86	2	188	342	56	10	2603.6	3119.05
89	3.5	188	335	27.5	10	480	474.396
89	3.5	188	335	35.2	10	340	322.197
89	3.5	188	335	38.3	10	3310	2460.94
86	2	188	335	31.3	10	2905	2086.22
86	2	188	335	51.1	0	763	572.016
86	2	188	335	41.6	5	1350	1033.91
86	2	188	335	41.5	10	1688	1510.7
86	2	188	330	16.7	10	552	819.086
200	2.73	600	331.3	61.9	0	2973.5	2322.97
200	2.73	600	331.3	59.1	10	1173	847.092
200	2.73	600	331.3	47.2	30	1035.5	859.623
114	2.7	300	284	41.6033	0	583	502.984
114	2.7	300	284	32.2428	5	728.95	697.355
114	2.7	300	284	19.7021	15	325	322.197
114	3.2	300	367.7	41.6033	0	798.65	750.329
114	3.2	300	367.7	32.2428	5	220	240.824
114	3.2	300	367.7	19.7021	15	2269	1830.16
152	2.85	500	367.7	41.6033	0	638	539.685
152	2.85	500	367.7	32.2428	5	663	670.475
152	2.85	500	367.7	19.7021	15	483.7	596.184
219	3.85	500	284	41.6033	0	1617.8	1514.4
219	3.85	500	284	32.2428	5	601	771.449
219	3.85	500	284	19.7021	15	728	562.392
219	4.25	500	455.5	41.6033	0	566	761.435
219	4.25	500	455.5	32.2428	5	340	415.604
219	4.25	500	455.5	19.7021	15	525	473.692
165	2	330	242	30.2071	0	1313.7	1386.96
165	3	330	242	30.2071	0	2742	2071.2
165	4	330	242	30.2071	0	1130	1368.7
165	2	330	242	21.2537	10	597	705.987
165	3	330	242	21.2537	10	938.6	839.841
165	4	330	242	21.2537	10	805	659.885
165	2	330	242	12.4764	20	1021.8	1000.95
165	3	330	242	12.4764	20	1432.6	1286.74
165	4	330	242	12.4764	20	580	632.706
165	2	330	242	10.0511	30	2323.5	2605.89
165	3	330	242	10.0511	30	594	441.91
165	4	330	242	10.0511	30	827.4	948.801
114	2	456	382	18.14	0	177	226.498
114	2	456	382	14.47	2.5	759	493.267
114	2	456	382	13.97	5	1326.4	1197.86
114	2	456	382	10.64	10	551.8	563.252
114	2	456	382	7.25	20	736.2	619.645
114	2	456	382	5.3	30	1291	1564.55
114	2	456	382	11.05	2.5	1136	733.892
114	2	456	382	9.17	5	1265.1	1016.9
114	2	456	382	8.45	10	1934.5	1490.19
114	2	456	382	5	20	1373.6	1428.71
114	2	456	382	3.57	30	494	576.845
114	2	456	382	10.72	2.5	1814.7	1869.18
114	2	456	382	8.85	5	2747.8	2627.48
114	2	456	382	6	10	472	457.924
114	2	456	382	5.38	20	409	364.816
114	2	456	382	4.09	30	300	289.606
165	3	495	231	38.55	0	2667	1920.78
165	3	495	231	33.88	10	673.6	796.415
165	3	495	231	26.48	20	404	426.462
165	3	495	231	23.73	30	290	274.841
165	4	495	258.13	38.55	0	1372.8	1057.54
165	4	495	258.13	33.88	10	1146	1157.68
165	4	495	258.13	26.48	20	222	260.287
165	4	495	258.13	23.73	30	2534	1931.17
115	4	345	298.07	38.55	0	2065	1610.7
115	4	345	298.07	33.88	10	200	229.154
115	4	345	298.07	26.48	20	250	240.824
115	4	345	298.07	23.73	30	1818	1522.61
86	2	188	342	54.27	20	700	870.859
165.1	3.5	400	395	50.27	0	723.1	788.416
165.1	3.5	400	395	24.95	15	516	460.745
165.1	3.5	400	395	14.37	30	480	548.359
114.3	4.5	300	260	15.3624	25	1715	1311.84
114.3	4.5	455	260	15.3624	25	522	584.621
125	2.5	500	280	34.4265	0	2879	2182.86
125	2.5	500	280	31.0652	5	1642	1072.04
125	2.5	500	280	26.8411	15	1364.7	1198.07
87.1	1.9	252.59	255	26	0	2887.7	3428.56
87.1	1.9	252.59	255	26	0	290	289.606
87.1	1.9	252.59	255	16.66	15	939.7	1040.94
87.1	1.9	252.59	255	16.66	15	530	608.923
87.1	1.9	252.59	255	9.9	25	1121.8	1045.66
87.1	1.9	252.59	255	9.9	25	456	537.704
87.1	1.9	252.59	255	4.83	35	368	427.177
87.1	1.9	252.59	255	4.83	35	1666	1177.15
87.1	1.9	348.4	255	26	0	770.4	847.539
87.1	1.9	348.4	255	26	0	930.7	983.238
87.1	1.9	348.4	255	16.66	15	1276.4	1207.82
87.1	1.9	348.4	255	16.66	15	759.1	909.554
87.1	1.9	348.4	255	9.9	25	2197.4	2290.05
87.1	1.9	348.4	255	9.9	25	1385.6	1243.3
87.1	1.9	348.4	255	4.83	35	941	976.37
87.1	1.9	348.4	255	4.83	35	825	694.528
150	2.75	330	226	23.4	0	1150	1026.76
150	2.75	330	226	16.2	10	361	410.895
150	4	330	226	23.4	0	734	493.771
150	4	330	226	16.2	10	460	531.648
150	5	330	226	23.4	0	831.2	667.168
150	5	330	226	16.2	10	843.6	813.584
114	4.8	300	333	41.4	20	618	738.309
152	2.8	300	290	54.1	0	2331	2205.6
152	2.8	300	290	54.1	0	628	685.94
152	2.8	300	290	21.2	30	275	255.05
152	2.8	300	290	21.2	30	527	589.302
152	2.8	300	290	6.4	60	3104.5	2337.62
152	2.8	300	290	6.4	60	2244.3	2705.78
101.6	1.6	300	220	11.4592	35	628	738.309
101.6	1.6	300	220	6.74817	50	351	337.609
101.6	1.6	300	220	4.32901	75	960	755.753
114	2	456	382.3	28.632	0	180	215.352
114	2	456	382.3	23.7325	5	1431.8	1293.42
114	2	456	382.3	21.3587	10	431	423.78
114	2	456	382.3	19.0949	10	1261	925.385
114	2	456	382.3	23.2031	10	502	572.195
114	2	456	382.3	17.198	10	764	722.076
114	2	456	382.3	33.4241	10	520	477.3
114	2	456	382.3	25.9495	0	250	255.05
114	2	456	382.3	17.8857	10	1813	1474
114	2	456	382.3	22.3231	10	776.9	824.545
114	2	456	382.3	21.7966	10	345	337.609
