# Supplementary material for: Circular rubber aggregate CFST stub columns under axial compression: prediction and reliability analysis
Source: Sci Rep. 2024 Oct 31;14:26245. doi: 10.1038/s41598-024-74990-5 (PMC11527877; doi:10.1038/s41598-024-74990-5)
Supplement: Supplementary file 1 — Supplementary Material 1 [file 41598_2024_74990_MOESM1_ESM.zip › rubber materials1/excel results/Gpr_circ.xlsx]

## Sheet: Sheet1
D	t	L	Fy	fc	%R	P_exp	P_pred
114	2	456	382	7.25	20	449	416.232
114	2	456	382.3	33.4241	10	633	576.901
89	3.5	188	335	27.5	10	501	625.968
86	2	188	342	63	10	625	748.871
114	3.2	300	367.7	32.2428	5	826.3	814.335
87.1	1.9	348.4	255	4.83	35	190	182.285
152	2.8	300	290	54.1	0	1637	1664.92
87.1	1.9	252.59	255	4.83	35	210	200.594
165	3	495	231	23.73	30	1187.8	1255.39
89	3.5	188	342	74.1	10	644	704.24
219	6	660	215	26.677	30	2784.5	2972.7
165	4	330	242	30.2071	0	1434.7	1553.16
152	2.8	300	290	21.2	30	944	938.175
114	2	456	382	6	10	447	453.059
114	2	456	382	8.45	10	479	479.495
200	2.73	600	331.3	59.1	10	2604.5	2637.15
87.1	1.9	348.4	255	16.66	15	275	287.275
101.6	1.6	300	220	4.32901	75	162	174.197
125	2.5	500	280	31.0652	5	884	867.672
125	2.5	500	280	26.8411	15	833	759.419
165.1	3.5	400	395	50.27	0	1876	1802.94
114	2	456	382.3	21.3587	10	496	495.453
219	3	660	215	29.822	20	2135	2125.62
114	2	456	382	14.47	2.5	625	567.52
86	2	188	335	51.1	0	681	752.201
152	2.85	500	367.7	32.2428	5	1107.8	1143.56
219	4.25	500	455.5	32.2428	5	2603.6	2620.67
114	2	456	382	10.72	2.5	480	527.562
87.1	1.9	348.4	255	26	0	340	329.749
219	6	660	215	34.933	10	3310	3284
219	6	660	215	23.156	30	2905	2839.17
86	2	188	342	56	10	763	740.526
150	4	330	226	23.4	0	1350	1350.35
152	2.8	300	290	54.1	0	1688	1664.92
89	3.5	188	342	63	10	552	581.301
219	6	660	215	30.607	20	2973.5	3024.56
150	2.75	330	226	23.4	0	1173	1164.47
165	3	330	242	12.4764	20	1035.5	1020.03
114	2	456	382	13.97	5	583	548.973
114.3	4.5	600	260	15.3624	25	728.95	734.353
87.1	1.9	348.4	255	26	0	325	329.749
114.3	4.5	300	260	15.3624	25	798.65	801.467
87.1	1.9	348.4	255	9.9	25	220	234.599
219	3	660	215	33.067	10	2269	2305.74
114	2	456	382	18.14	0	638	601.103
89	3.5	188	335	35.2	10	663	647.233
114	2.7	300	284	19.7021	15	483.7	499.528
165	4	495	258.13	38.55	0	1617.8	1599.79
89	3.5	188	342	53.5	10	601	586.907
86	2	188	342	54.1	10	728	736.804
89	3.5	188	342	51.5	10	566	589.803
114	2	456	382	4.09	30	340	365.51
114	2	456	382	10.64	10	525	497.119
152	2.85	500	367.7	41.6033	0	1313.7	1312.12
219	6	660	215	22.682	30	2742	2819.64
165.1	3.5	400	395	14.37	30	1130	1130.08
114	2.7	300	284	32.2428	5	597	607.661
165	2	330	242	21.2537	10	938.6	973.317
86	2	188	342	73.3	10	805	793.461
165	4	330	242	10.0511	30	1021.8	1026.47
165	3	495	231	38.55	0	1432.6	1441.56
114	2	456	382.3	28.632	0	580	575.476
219	3.85	500	284	41.6033	0	2323.5	2374.43
86	2	188	335	31.3	10	594	593.201
115	4	345	298.07	38.55	0	827.4	835.368
101.6	1.6	300	220	6.74817	50	177	178.893
86	2	188	335	41.5	10	759	726.189
165	3	495	231	33.88	10	1326.4	1350.38
86	2	188	342	54.27	20	551.8	581.811
165	2	330	242	10.0511	30	736.2	728.314
165.1	3.5	400	395	24.95	15	1291	1293.89
150	2.75	330	226	16.2	10	1136	1085.27
165	2	330	242	30.2071	0	1265.1	1253.52
219	3	660	215	23.156	30	1934.5	1897.92
165	4	495	258.13	33.88	10	1373.6	1414.37
114	2	456	382.3	22.3231	10	494	500.733
219	3.85	500	284	19.7021	15	1814.7	1822.94
200	2.73	600	331.3	61.9	0	2747.8	2748.05
114	2	456	382	8.85	5	472	497.794
86	2	188	330	16.7	10	409	409.26
87.1	1.9	252.59	255	16.66	15	300	296.363
219	6	660	215	17.926	30	2667	2620.72
114	3.2	300	367.7	19.7021	15	673.6	677.286
114	2	456	382	5.3	30	404	379.333
87.1	1.9	348.4	255	16.66	15	290	287.275
165	3	495	231	26.48	20	1372.8	1345.47
114	4.8	300	333	41.4	20	1146	1130.08
101.6	1.6	300	220	11.4592	35	222	226.987
219	3	660	215	36	10	2534	2476.76
219	3	660	215	26.677	30	2065	2056.59
87.1	1.9	252.59	255	4.83	35	200	200.594
87.1	1.9	348.4	255	9.9	25	250	234.599
219	3	660	215	24.104	20	1818	1847.25
89	3.5	188	342	73.3	10	700	694.696
114	2.7	300	284	41.6033	0	723.1	730.078
114	2	456	382	9.17	5	516	501.676
114	2	456	382.3	19.0949	10	480	485.518
219	3	660	215	17.926	30	1715	1678.62
114	2	456	382.3	23.2031	10	522	505.778
219	6	660	215	26.202	20	2879	2871
150	5	330	226	16.2	10	1642	1595.96
165	3	330	242	30.2071	0	1364.7	1371.48
219	4.25	500	455.5	41.6033	0	2887.7	2906.9
87.1	1.9	252.59	255	16.66	15	290	296.363
152	2.85	500	367.7	19.7021	15	939.7	940.639
114	2	456	382.3	25.9495	0	530	566.524
165	4	330	242	12.4764	20	1121.8	1132.42
114	2	456	382.3	17.8857	10	456	483.712
114	2	456	382	5.38	20	368	401.608
150	5	330	226	23.4	0	1666	1663.88
115	4	345	298.07	26.48	20	770.4	770.024
114	3.2	300	367.7	41.6033	0	930.7	923.673
165	4	330	242	21.2537	10	1276.4	1317.14
115	4	345	298.07	33.88	10	759.1	772.294
219	3.85	500	284	32.2428	5	2197.4	2182.7
165	4	495	258.13	23.73	30	1385.6	1386.52
152	2.8	300	290	21.2	30	941	938.175
86	2	188	342	80.1	5	825	811.282
165	3	330	242	21.2537	10	1150	1182.89
114	2	456	382	3.57	30	361	360.088
86	2	188	335	41.6	5	734	729.594
114	2	456	382.3	17.198	10	460	484.926
165	2	330	242	12.4764	20	831.2	822.368
165	3	330	242	10.0511	30	843.6	857.841
152	2.8	300	290	6.4	60	618	623.269
200	2.73	600	331.3	47.2	30	2331	2327.55
89	3.5	188	335	38.3	10	628	638.947
87.1	1.9	252.59	255	9.9	25	275	259.29
114	2	456	382.3	23.7325	5	527	536.441
219	6	660	215	31.067	10	3104.5	3102.21
219	4.25	500	455.5	19.7021	15	2244.3	2250.31
152	2.8	300	290	6.4	60	628	623.269
87.1	1.9	252.59	255	26	0	351	350.071
125	2.5	500	280	34.4265	0	960	941.282
87.1	1.9	348.4	255	4.83	35	180	182.285
165	4	495	258.13	26.48	20	1431.8	1418.47
114	2	456	382	5	20	431	398.799
150	4	330	226	16.2	10	1261	1240.74
114	2	456	382.3	21.7966	10	502	497.822
86	2	188	342	85.5	0	764	784.454
114	2	456	382	11.05	2.5	520	531.55
87.1	1.9	252.59	255	9.9	25	250	259.29
219	3	660	215	22.682	30	1813	1876.92
115	4	345	298.07	23.73	30	776.9	773.478
87.1	1.9	252.59	255	26	0	345	350.071
