# Supplementary material for: Circular rubber aggregate CFST stub columns under axial compression: prediction and reliability analysis
Source: Sci Rep. 2024 Oct 31;14:26245. doi: 10.1038/s41598-024-74990-5 (PMC11527877; doi:10.1038/s41598-024-74990-5)
Supplement: Supplementary file 1 — Supplementary Material 1 [file 41598_2024_74990_MOESM1_ESM.zip › rubber materials1/excel results/LGBM_circ.xlsx]

## Sheet: Sheet1
D	t	L	Fy	fc	%R	P_exp	P_pred
114	2	456	382	7.25	20	449	424.69
114	2	456	382.3	33.4241	10	633	623.804
89	3.5	188	335	27.5	10	501	580.92
86	2	188	342	63	10	625	721.283
114	3.2	300	367.7	32.2428	5	826.3	765.272
87.1	1.9	348.4	255	4.83	35	190	191.422
152	2.8	300	290	54.1	0	1637	1651.63
87.1	1.9	252.59	255	4.83	35	210	200.112
165	3	495	231	23.73	30	1187.8	1152.06
89	3.5	188	342	74.1	10	644	687.688
219	6	660	215	26.677	30	2784.5	2798.52
165	4	330	242	30.2071	0	1434.7	1444.53
152	2.8	300	290	21.2	30	944	930.484
114	2	456	382	6	10	447	429.325
114	2	456	382	8.45	10	479	460.003
200	2.73	600	331.3	59.1	10	2604.5	2739.89
87.1	1.9	348.4	255	16.66	15	275	283.042
101.6	1.6	300	220	4.32901	75	162	165.99
125	2.5	500	280	31.0652	5	884	847.119
125	2.5	500	280	26.8411	15	833	766.238
165.1	3.5	400	395	50.27	0	1876	1603.78
114	2	456	382.3	21.3587	10	496	496.598
219	3	660	215	29.822	20	2135	2185.92
114	2	456	382	14.47	2.5	625	561.444
86	2	188	335	51.1	0	681	752.236
152	2.85	500	367.7	32.2428	5	1107.8	1130.79
219	4.25	500	455.5	32.2428	5	2603.6	2456.75
114	2	456	382	10.72	2.5	480	506.158
87.1	1.9	348.4	255	26	0	340	317.286
219	6	660	215	34.933	10	3310	3164.55
219	6	660	215	23.156	30	2905	2748.41
86	2	188	342	56	10	763	669.328
150	4	330	226	23.4	0	1350	1405.48
152	2.8	300	290	54.1	0	1688	1651.63
89	3.5	188	342	63	10	552	631.138
219	6	660	215	30.607	20	2973.5	2995.47
150	2.75	330	226	23.4	0	1173	1151.18
165	3	330	242	12.4764	20	1035.5	984.996
114	2	456	382	13.97	5	583	554.879
114.3	4.5	600	260	15.3624	25	728.95	731.194
87.1	1.9	348.4	255	26	0	325	317.286
114.3	4.5	300	260	15.3624	25	798.65	736.383
87.1	1.9	348.4	255	9.9	25	220	232.672
219	3	660	215	33.067	10	2269	2311.61
114	2	456	382	18.14	0	638	539.059
89	3.5	188	335	35.2	10	663	629.039
114	2.7	300	284	19.7021	15	483.7	467.379
165	4	495	258.13	38.55	0	1617.8	1564.04
89	3.5	188	342	53.5	10	601	582.739
86	2	188	342	54.1	10	728	655.226
89	3.5	188	342	51.5	10	566	572.549
114	2	456	382	4.09	30	340	353.886
114	2	456	382	10.64	10	525	487.425
152	2.85	500	367.7	41.6033	0	1313.7	1269.56
219	6	660	215	22.682	30	2742	2707.85
165.1	3.5	400	395	14.37	30	1130	1145.76
114	2.7	300	284	32.2428	5	597	630.83
165	2	330	242	21.2537	10	938.6	974.262
86	2	188	342	73.3	10	805	797.732
165	4	330	242	10.0511	30	1021.8	1022.21
165	3	495	231	38.55	0	1432.6	1480.38
114	2	456	382.3	28.632	0	580	587.117
219	3.85	500	284	41.6033	0	2323.5	2401.91
86	2	188	335	31.3	10	594	583.968
115	4	345	298.07	38.55	0	827.4	838.391
101.6	1.6	300	220	6.74817	50	177	187.269
86	2	188	335	41.5	10	759	680.353
165	3	495	231	33.88	10	1326.4	1352.37
86	2	188	342	54.27	20	551.8	613.384
165	2	330	242	10.0511	30	736.2	681.602
165.1	3.5	400	395	24.95	15	1291	1232.34
150	2.75	330	226	16.2	10	1136	1063.18
165	2	330	242	30.2071	0	1265.1	1214.46
219	3	660	215	23.156	30	1934.5	1904.1
165	4	495	258.13	33.88	10	1373.6	1430.72
114	2	456	382.3	22.3231	10	494	497.194
219	3.85	500	284	19.7021	15	1814.7	1778.44
200	2.73	600	331.3	61.9	0	2747.8	2841.22
114	2	456	382	8.85	5	472	481.893
86	2	188	330	16.7	10	409	400.947
87.1	1.9	252.59	255	16.66	15	300	298.459
219	6	660	215	17.926	30	2667	2516.11
114	3.2	300	367.7	19.7021	15	673.6	620.857
114	2	456	382	5.3	30	404	367.112
87.1	1.9	348.4	255	16.66	15	290	283.042
165	3	495	231	26.48	20	1372.8	1246.12
114	4.8	300	333	41.4	20	1146	1115.68
101.6	1.6	300	220	11.4592	35	222	228.708
219	3	660	215	36	10	2534	2469.18
219	3	660	215	26.677	30	2065	2015.3
87.1	1.9	252.59	255	4.83	35	200	200.112
87.1	1.9	348.4	255	9.9	25	250	232.672
219	3	660	215	24.104	20	1818	1899.85
89	3.5	188	342	73.3	10	700	683.613
114	2.7	300	284	41.6033	0	723.1	727.285
114	2	456	382	9.17	5	516	486.045
114	2	456	382.3	19.0949	10	480	489.729
219	3	660	215	17.926	30	1715	1676.27
114	2	456	382.3	23.2031	10	522	505.836
219	6	660	215	26.202	20	2879	2879.9
150	5	330	226	16.2	10	1642	1508.1
165	3	330	242	30.2071	0	1364.7	1323.12
219	4.25	500	455.5	41.6033	0	2887.7	2705.79
87.1	1.9	252.59	255	16.66	15	290	298.459
152	2.85	500	367.7	19.7021	15	939.7	951.434
114	2	456	382.3	25.9495	0	530	541.795
165	4	330	242	12.4764	20	1121.8	1172.33
114	2	456	382.3	17.8857	10	456	502.764
114	2	456	382	5.38	20	368	402.342
150	5	330	226	23.4	0	1666	1566.11
115	4	345	298.07	26.48	20	770.4	769.448
114	3.2	300	367.7	41.6033	0	930.7	835.8
165	4	330	242	21.2537	10	1276.4	1282.86
115	4	345	298.07	33.88	10	759.1	776.535
219	3.85	500	284	32.2428	5	2197.4	2052.67
165	4	495	258.13	23.73	30	1385.6	1329.11
152	2.8	300	290	21.2	30	941	930.484
86	2	188	342	80.1	5	825	848.202
165	3	330	242	21.2537	10	1150	1106.42
114	2	456	382	3.57	30	361	348.202
86	2	188	335	41.6	5	734	681.26
114	2	456	382.3	17.198	10	460	495.279
165	2	330	242	12.4764	20	831.2	814.799
165	3	330	242	10.0511	30	843.6	844.994
152	2.8	300	290	6.4	60	618	634.982
200	2.73	600	331.3	47.2	30	2331	2285.63
89	3.5	188	335	38.3	10	628	649.601
87.1	1.9	252.59	255	9.9	25	275	244.86
114	2	456	382.3	23.7325	5	527	534.691
219	6	660	215	31.067	10	3104.5	2995.62
219	4.25	500	455.5	19.7021	15	2244.3	2235.48
152	2.8	300	290	6.4	60	628	634.982
87.1	1.9	252.59	255	26	0	351	349.641
125	2.5	500	280	34.4265	0	960	885.079
87.1	1.9	348.4	255	4.83	35	180	191.422
165	4	495	258.13	26.48	20	1431.8	1376.22
114	2	456	382	5	20	431	397.801
150	4	330	226	16.2	10	1261	1324.68
114	2	456	382.3	21.7966	10	502	492.024
86	2	188	342	85.5	0	764	866.738
114	2	456	382	11.05	2.5	520	510.44
87.1	1.9	252.59	255	9.9	25	250	244.86
219	3	660	215	22.682	30	1813	1868.01
115	4	345	298.07	23.73	30	776.9	738.86
87.1	1.9	252.59	255	26	0	345	349.641
