# Supplementary material for: Circular rubber aggregate CFST stub columns under axial compression: prediction and reliability analysis
Source: Sci Rep. 2024 Oct 31;14:26245. doi: 10.1038/s41598-024-74990-5 (PMC11527877; doi:10.1038/s41598-024-74990-5)
Supplement: Supplementary file 1 — Supplementary Material 1 [file 41598_2024_74990_MOESM1_ESM.zip › rubber materials1/excel results/ML_circ.xlsx]

## Sheet: Sheet1
D	t	L	Fy	fc	%R	P_exp	P_pred
114	2	456	382	7.25	20	449	408.91
114	2	456	382.3	33.4241	10	633	555.085
89	3.5	188	335	27.5	10	501	624.862
86	2	188	342	63	10	625	738.546
114	3.2	300	367.7	32.2428	5	826.3	843.444
87.1	1.9	348.4	255	4.83	35	190	191.871
152	2.8	300	290	54.1	0	1637	1587.84
87.1	1.9	252.59	255	4.83	35	210	203.714
165	3	495	231	23.73	30	1187.8	1152.66
89	3.5	188	342	74.1	10	644	743.566
219	6	660	215	26.677	30	2784.5	2904.79
165	4	330	242	30.2071	0	1434.7	1510.45
152	2.8	300	290	21.2	30	944	901.676
114	2	456	382	6	10	447	452.297
114	2	456	382	8.45	10	479	468.256
200	2.73	600	331.3	59.1	10	2604.5	2748.6
87.1	1.9	348.4	255	16.66	15	275	274.903
101.6	1.6	300	220	4.32901	75	162	144.536
125	2.5	500	280	31.0652	5	884	822.547
125	2.5	500	280	26.8411	15	833	739.22
165.1	3.5	400	395	50.27	0	1876	1882.92
114	2	456	382.3	21.3587	10	496	493.681
219	3	660	215	29.822	20	2135	2193.33
114	2	456	382	14.47	2.5	625	553.334
86	2	188	335	51.1	0	681	821.73
152	2.85	500	367.7	32.2428	5	1107.8	1204.33
219	4.25	500	455.5	32.2428	5	2603.6	2641.22
114	2	456	382	10.72	2.5	480	528.617
87.1	1.9	348.4	255	26	0	340	339.169
219	6	660	215	34.933	10	3310	3268.18
219	6	660	215	23.156	30	2905	2786.32
86	2	188	342	56	10	763	742.488
150	4	330	226	23.4	0	1350	1384.89
152	2.8	300	290	54.1	0	1688	1587.84
89	3.5	188	342	63	10	552	622.044
219	6	660	215	30.607	20	2973.5	3080.14
150	2.75	330	226	23.4	0	1173	1221.04
165	3	330	242	12.4764	20	1035.5	1027.94
114	2	456	382	13.97	5	583	532.404
114.3	4.5	600	260	15.3624	25	728.95	776.63
87.1	1.9	348.4	255	26	0	325	339.169
114.3	4.5	300	260	15.3624	25	798.65	815.942
87.1	1.9	348.4	255	9.9	25	220	231.087
219	3	660	215	33.067	10	2269	2340.5
114	2	456	382	18.14	0	638	583.52
89	3.5	188	335	35.2	10	663	610.318
114	2.7	300	284	19.7021	15	483.7	502.855
165	4	495	258.13	38.55	0	1617.8	1587.66
89	3.5	188	342	53.5	10	601	573.052
86	2	188	342	54.1	10	728	748.401
89	3.5	188	342	51.5	10	566	571.449
114	2	456	382	4.09	30	340	357.192
114	2	456	382	10.64	10	525	479.962
152	2.85	500	367.7	41.6033	0	1313.7	1386.88
219	6	660	215	22.682	30	2742	2772.86
165.1	3.5	400	395	14.37	30	1130	1125.07
114	2.7	300	284	32.2428	5	597	626.064
165	2	330	242	21.2537	10	938.6	993.296
86	2	188	342	73.3	10	805	759.27
165	4	330	242	10.0511	30	1021.8	1046.09
165	3	495	231	38.55	0	1432.6	1459.23
114	2	456	382.3	28.632	0	580	575.639
219	3.85	500	284	41.6033	0	2323.5	2583.57
86	2	188	335	31.3	10	594	602.867
115	4	345	298.07	38.55	0	827.4	874.251
101.6	1.6	300	220	6.74817	50	177	181.182
86	2	188	335	41.5	10	759	692.114
165	3	495	231	33.88	10	1326.4	1353.7
86	2	188	342	54.27	20	551.8	616.95
165	2	330	242	10.0511	30	736.2	679.179
165.1	3.5	400	395	24.95	15	1291	1320.24
150	2.75	330	226	16.2	10	1136	1078.44
165	2	330	242	30.2071	0	1265.1	1218.48
219	3	660	215	23.156	30	1934.5	1872.42
165	4	495	258.13	33.88	10	1373.6	1495.48
114	2	456	382.3	22.3231	10	494	497.867
219	3.85	500	284	19.7021	15	1814.7	1764.06
200	2.73	600	331.3	61.9	0	2747.8	2822.83
114	2	456	382	8.85	5	472	501.661
86	2	188	330	16.7	10	409	447.878
87.1	1.9	252.59	255	16.66	15	300	287.311
219	6	660	215	17.926	30	2667	2679.95
114	3.2	300	367.7	19.7021	15	673.6	724.91
114	2	456	382	5.3	30	404	365.883
87.1	1.9	348.4	255	16.66	15	290	274.903
165	3	495	231	26.48	20	1372.8	1219.56
114	4.8	300	333	41.4	20	1146	1201.01
101.6	1.6	300	220	11.4592	35	222	243.892
219	3	660	215	36	10	2534	2485.92
219	3	660	215	26.677	30	2065	2048.52
87.1	1.9	252.59	255	4.83	35	200	203.714
87.1	1.9	348.4	255	9.9	25	250	231.087
219	3	660	215	24.104	20	1818	1924.62
89	3.5	188	342	73.3	10	700	733.785
114	2.7	300	284	41.6033	0	723.1	740.518
114	2	456	382	9.17	5	516	503.962
114	2	456	382.3	19.0949	10	480	487.494
219	3	660	215	17.926	30	1715	1637.49
114	2	456	382.3	23.2031	10	522	502.185
219	6	660	215	26.202	20	2879	2944.65
150	5	330	226	16.2	10	1642	1612.27
165	3	330	242	30.2071	0	1364.7	1482.84
219	4.25	500	455.5	41.6033	0	2887.7	3000.53
87.1	1.9	252.59	255	16.66	15	290	287.311
152	2.85	500	367.7	19.7021	15	939.7	942.721
114	2	456	382.3	25.9495	0	530	576.067
165	4	330	242	12.4764	20	1121.8	1148.93
114	2	456	382.3	17.8857	10	456	486.912
114	2	456	382	5.38	20	368	394.339
150	5	330	226	23.4	0	1666	1666.31
115	4	345	298.07	26.48	20	770.4	781.188
114	3.2	300	367.7	41.6033	0	930.7	914.222
165	4	330	242	21.2537	10	1276.4	1289.44
115	4	345	298.07	33.88	10	759.1	844.996
219	3.85	500	284	32.2428	5	2197.4	2196.49
165	4	495	258.13	23.73	30	1385.6	1333.55
152	2.8	300	290	21.2	30	941	901.676
86	2	188	342	80.1	5	825	811.365
165	3	330	242	21.2537	10	1150	1257.8
114	2	456	382	3.57	30	361	353.206
86	2	188	335	41.6	5	734	719.456
114	2	456	382.3	17.198	10	460	487.367
165	2	330	242	12.4764	20	831.2	786.513
165	3	330	242	10.0511	30	843.6	861.902
152	2.8	300	290	6.4	60	618	609.298
200	2.73	600	331.3	47.2	30	2331	2360.74
89	3.5	188	335	38.3	10	628	601.209
87.1	1.9	252.59	255	9.9	25	275	250.712
114	2	456	382.3	23.7325	5	527	526.643
219	6	660	215	31.067	10	3104.5	3147
219	4.25	500	455.5	19.7021	15	2244.3	2241.85
152	2.8	300	290	6.4	60	628	609.298
87.1	1.9	252.59	255	26	0	351	354.126
125	2.5	500	280	34.4265	0	960	884.915
87.1	1.9	348.4	255	4.83	35	180	191.871
165	4	495	258.13	26.48	20	1431.8	1391.85
114	2	456	382	5	20	431	391.298
150	4	330	226	16.2	10	1261	1286.29
114	2	456	382.3	21.7966	10	502	495.496
86	2	188	342	85.5	0	764	856.052
114	2	456	382	11.05	2.5	520	531.1
87.1	1.9	252.59	255	9.9	25	250	250.712
219	3	660	215	22.682	30	1813	1849.48
115	4	345	298.07	23.73	30	776.9	761.085
87.1	1.9	252.59	255	26	0	345	354.126
