# Supplementary material for: Circular rubber aggregate CFST stub columns under axial compression: prediction and reliability analysis
Source: Sci Rep. 2024 Oct 31;14:26245. doi: 10.1038/s41598-024-74990-5 (PMC11527877; doi:10.1038/s41598-024-74990-5)
Supplement: Supplementary file 1 — Supplementary Material 1 [file 41598_2024_74990_MOESM1_ESM.zip › rubber materials1/excel results/prop_Circ.xlsx]

## Sheet: Sheet1
D	t	L	Fy	fc	%R	P_exp	P_pred
219	3	660	215	33.067	10	449	411.659
219	6	660	215	31.067	10	633	649.105
219	6	660	215	26.202	20	501	580.619
219	3	660	215	24.104	20	625	652.029
219	6	660	215	23.156	30	826.3	842.168
219	3	660	215	23.156	30	190	200.15
219	3	660	215	17.926	30	1637	1821.54
219	6	660	215	17.926	30	210	203.395
219	3	660	215	36	10	1187.8	1125.61
219	6	660	215	34.933	10	644	884.035
219	6	660	215	30.607	20	2784.5	2974.35
219	3	660	215	29.822	20	1434.7	1667.27
219	6	660	215	26.677	30	944	988.08
219	3	660	215	26.677	30	447	400.182
219	3	660	215	22.682	30	479	431.638
219	6	660	215	22.682	30	2604.5	2773.06
89	3.5	188	342	63	10	275	289.7
89	3.5	188	342	73.3	10	162	183.283
89	3.5	188	342	74.1	10	884	747.901
86	2	188	342	63	10	833	681.57
86	2	188	342	85.5	0	1876	2131.13
86	2	188	342	80.1	5	496	542.834
86	2	188	342	73.3	10	2135	2160.24
89	3.5	188	342	51.5	10	625	496.061
89	3.5	188	342	53.5	10	681	583.787
86	2	188	342	54.1	10	1107.8	1215.41
86	2	188	342	56	10	2603.6	2982
89	3.5	188	335	27.5	10	480	461.281
89	3.5	188	335	35.2	10	340	346.634
89	3.5	188	335	38.3	10	3310	3366.61
86	2	188	335	31.3	10	2905	2864.18
86	2	188	335	51.1	0	763	600.777
86	2	188	335	41.6	5	1350	1314.94
86	2	188	335	41.5	10	1688	1821.54
86	2	188	330	16.7	10	552	801.929
200	2.73	600	331.3	61.9	0	2973.5	3161.06
200	2.73	600	331.3	59.1	10	1173	1077.51
200	2.73	600	331.3	47.2	30	1035.5	971.134
114	2.7	300	284	41.6033	0	583	488.985
114	2.7	300	284	32.2428	5	728.95	827.552
114	2.7	300	284	19.7021	15	325	346.634
114	3.2	300	367.7	41.6033	0	798.65	850.125
114	3.2	300	367.7	32.2428	5	220	247.05
114	3.2	300	367.7	19.7021	15	2269	2370.27
152	2.85	500	367.7	41.6033	0	638	530.918
152	2.85	500	367.7	32.2428	5	663	614.915
152	2.85	500	367.7	19.7021	15	483.7	599.213
219	3.85	500	284	41.6033	0	1617.8	1672.53
219	3.85	500	284	32.2428	5	601	733.977
219	3.85	500	284	19.7021	15	728	586.986
219	4.25	500	455.5	41.6033	0	566	720.149
219	4.25	500	455.5	32.2428	5	340	362.375
219	4.25	500	455.5	19.7021	15	525	454.33
165	2	330	242	30.2071	0	1313.7	1418.07
165	3	330	242	30.2071	0	2742	2847.67
165	4	330	242	30.2071	0	1130	1211.86
165	2	330	242	21.2537	10	597	726.271
165	3	330	242	21.2537	10	938.6	1054.94
165	4	330	242	21.2537	10	805	728.211
165	2	330	242	12.4764	20	1021.8	1083.21
165	3	330	242	12.4764	20	1432.6	1547.75
165	4	330	242	12.4764	20	580	626.87
165	2	330	242	10.0511	30	2323.5	3015.59
165	3	330	242	10.0511	30	594	427.984
165	4	330	242	10.0511	30	827.4	937.969
114	2	456	382	18.14	0	177	223.027
114	2	456	382	14.47	2.5	759	494.613
114	2	456	382	13.97	5	1326.4	1396.66
114	2	456	382	10.64	10	551.8	565.002
114	2	456	382	7.25	20	736.2	692.206
114	2	456	382	5.3	30	1291	1439.08
114	2	456	382	11.05	2.5	1136	895.633
114	2	456	382	9.17	5	1265.1	1334.83
114	2	456	382	8.45	10	1934.5	1844.05
114	2	456	382	5	20	1373.6	1533.75
114	2	456	382	3.57	30	494	550.701
114	2	456	382	10.72	2.5	1814.7	2023.48
114	2	456	382	8.85	5	2747.8	3023.92
114	2	456	382	6	10	472	439.493
114	2	456	382	5.38	20	409	343.169
114	2	456	382	4.09	30	300	300.893
165	3	495	231	38.55	0	2667	2652.21
165	3	495	231	33.88	10	673.6	722.595
165	3	495	231	26.48	20	404	381.335
165	3	495	231	23.73	30	290	289.7
165	4	495	258.13	38.55	0	1372.8	1213.37
165	4	495	258.13	33.88	10	1146	1035.18
165	4	495	258.13	26.48	20	222	282.293
165	4	495	258.13	23.73	30	2534	2480.27
115	4	345	298.07	38.55	0	2065	1968.61
115	4	345	298.07	33.88	10	200	203.395
115	4	345	298.07	26.48	20	250	247.05
115	4	345	298.07	23.73	30	1818	1947.98
86	2	188	342	54.27	20	700	878.063
165.1	3.5	400	395	50.27	0	723.1	836.286
165.1	3.5	400	395	24.95	15	516	443.066
165.1	3.5	400	395	14.37	30	480	524.685
114.3	4.5	300	260	15.3624	25	1715	1639.3
114.3	4.5	455	260	15.3624	25	522	557.965
125	2.5	500	280	34.4265	0	2879	3032.04
125	2.5	500	280	31.0652	5	1642	1394.96
125	2.5	500	280	26.8411	15	1364.7	1489.82
87.1	1.9	252.59	255	26	0	2887.7	3464.66
87.1	1.9	252.59	255	26	0	290	300.893
87.1	1.9	252.59	255	16.66	15	939.7	983.069
87.1	1.9	252.59	255	16.66	15	530	601.196
87.1	1.9	252.59	255	9.9	25	1121.8	1183.61
87.1	1.9	252.59	255	9.9	25	456	515.109
87.1	1.9	252.59	255	4.83	35	368	386.621
87.1	1.9	252.59	255	4.83	35	1666	1556.1
87.1	1.9	348.4	255	26	0	770.4	816.846
87.1	1.9	348.4	255	26	0	930.7	953.719
87.1	1.9	348.4	255	16.66	15	1276.4	1435.94
87.1	1.9	348.4	255	16.66	15	759.1	877.524
87.1	1.9	348.4	255	9.9	25	2197.4	2568.13
87.1	1.9	348.4	255	9.9	25	1385.6	1299.73
87.1	1.9	348.4	255	4.83	35	941	988.08
87.1	1.9	348.4	255	4.83	35	825	795.892
150	2.75	330	226	23.4	0	1150	1231.77
150	2.75	330	226	16.2	10	361	353.169
150	4	330	226	23.4	0	734	504.193
150	4	330	226	16.2	10	460	509.674
150	5	330	226	23.4	0	831.2	785.313
150	5	330	226	16.2	10	843.6	875.551
114	4.8	300	333	41.4	20	618	648.06
152	2.8	300	290	54.1	0	2331	2120.56
152	2.8	300	290	54.1	0	628	631.46
152	2.8	300	290	21.2	30	275	253.701
152	2.8	300	290	21.2	30	527	571.512
152	2.8	300	290	6.4	60	3104.5	3258.09
152	2.8	300	290	6.4	60	2244.3	2425.36
101.6	1.6	300	220	11.4592	35	628	648.06
101.6	1.6	300	220	6.74817	50	351	364.101
101.6	1.6	300	220	4.32901	75	960	798.332
114	2	456	382.3	28.632	0	180	200.15
114	2	456	382.3	23.7325	5	1431.8	1375.57
114	2	456	382.3	21.3587	10	431	380.778
114	2	456	382.3	19.0949	10	1261	1144.57
114	2	456	382.3	23.2031	10	502	546.394
114	2	456	382.3	17.198	10	764	855.549
114	2	456	382.3	33.4241	10	520	464.577
114	2	456	382.3	25.9495	0	250	253.701
114	2	456	382.3	17.8857	10	1813	1826.61
114	2	456	382.3	22.3231	10	776.9	788.753
114	2	456	382.3	21.7966	10	345	364.101
