# Supplementary material for: Circular rubber aggregate CFST stub columns under axial compression: prediction and reliability analysis
Source: Sci Rep. 2024 Oct 31;14:26245. doi: 10.1038/s41598-024-74990-5 (PMC11527877; doi:10.1038/s41598-024-74990-5)
Supplement: Supplementary file 1 — Supplementary Material 1 [file 41598_2024_74990_MOESM1_ESM.zip › rubber materials1/excel results/RF_circ.xlsx]

## Sheet: Sheet1
D	t	L	Fy	fc	%R	P_exp	P_pred
114	2	456	382	7.25	20	449	438.587
114	2	456	382.3	33.4241	10	633	630.159
89	3.5	188	335	27.5	10	501	585.462
86	2	188	342	63	10	625	748.793
114	3.2	300	367.7	32.2428	5	826.3	807.103
87.1	1.9	348.4	255	4.83	35	190	189.16
152	2.8	300	290	54.1	0	1637	1612.34
87.1	1.9	252.59	255	4.83	35	210	202.153
165	3	495	231	23.73	30	1187.8	1206.05
89	3.5	188	342	74.1	10	644	656.326
219	6	660	215	26.677	30	2784.5	2928.25
165	4	330	242	30.2071	0	1434.7	1540.95
152	2.8	300	290	21.2	30	944	939.285
114	2	456	382	6	10	447	431.069
114	2	456	382	8.45	10	479	483.54
200	2.73	600	331.3	59.1	10	2604.5	2722.89
87.1	1.9	348.4	255	16.66	15	275	285.552
101.6	1.6	300	220	4.32901	75	162	159.913
125	2.5	500	280	31.0652	5	884	862.767
125	2.5	500	280	26.8411	15	833	786.581
165.1	3.5	400	395	50.27	0	1876	1849.26
114	2	456	382.3	21.3587	10	496	494.584
219	3	660	215	29.822	20	2135	2206.15
114	2	456	382	14.47	2.5	625	575.025
86	2	188	335	51.1	0	681	705.908
152	2.85	500	367.7	32.2428	5	1107.8	1197.09
219	4.25	500	455.5	32.2428	5	2603.6	2683.44
114	2	456	382	10.72	2.5	480	522.123
87.1	1.9	348.4	255	26	0	340	339.783
219	6	660	215	34.933	10	3310	3270.78
219	6	660	215	23.156	30	2905	2866.38
86	2	188	342	56	10	763	696.536
150	4	330	226	23.4	0	1350	1381.46
152	2.8	300	290	54.1	0	1688	1612.34
89	3.5	188	342	63	10	552	602.355
219	6	660	215	30.607	20	2973.5	3035.35
150	2.75	330	226	23.4	0	1173	1190.09
165	3	330	242	12.4764	20	1035.5	995.801
114	2	456	382	13.97	5	583	570.954
114.3	4.5	600	260	15.3624	25	728.95	745.953
87.1	1.9	348.4	255	26	0	325	339.783
114.3	4.5	300	260	15.3624	25	798.65	757.713
87.1	1.9	348.4	255	9.9	25	220	233.995
219	3	660	215	33.067	10	2269	2332.16
114	2	456	382	18.14	0	638	600.847
89	3.5	188	335	35.2	10	663	638.211
114	2.7	300	284	19.7021	15	483.7	490.371
165	4	495	258.13	38.55	0	1617.8	1590.57
89	3.5	188	342	53.5	10	601	590.071
86	2	188	342	54.1	10	728	695.882
89	3.5	188	342	51.5	10	566	579.753
114	2	456	382	4.09	30	340	360.82
114	2	456	382	10.64	10	525	518.709
152	2.85	500	367.7	41.6033	0	1313.7	1336.5
219	6	660	215	22.682	30	2742	2831.88
165.1	3.5	400	395	14.37	30	1130	1146.65
114	2.7	300	284	32.2428	5	597	609.616
165	2	330	242	21.2537	10	938.6	967.649
86	2	188	342	73.3	10	805	826.038
165	4	330	242	10.0511	30	1021.8	1040.82
165	3	495	231	38.55	0	1432.6	1483.72
114	2	456	382.3	28.632	0	580	575.082
219	3.85	500	284	41.6033	0	2323.5	2425.81
86	2	188	335	31.3	10	594	582.482
115	4	345	298.07	38.55	0	827.4	833.667
101.6	1.6	300	220	6.74817	50	177	180.006
86	2	188	335	41.5	10	759	704.677
165	3	495	231	33.88	10	1326.4	1357.66
86	2	188	342	54.27	20	551.8	656.923
165	2	330	242	10.0511	30	736.2	713.124
165.1	3.5	400	395	24.95	15	1291	1320.28
150	2.75	330	226	16.2	10	1136	1085.22
165	2	330	242	30.2071	0	1265.1	1236.56
219	3	660	215	23.156	30	1934.5	1915.28
165	4	495	258.13	33.88	10	1373.6	1448.86
114	2	456	382.3	22.3231	10	494	503.745
219	3.85	500	284	19.7021	15	1814.7	1724.26
200	2.73	600	331.3	61.9	0	2747.8	2798.75
114	2	456	382	8.85	5	472	491.131
86	2	188	330	16.7	10	409	438.114
87.1	1.9	252.59	255	16.66	15	300	295.061
219	6	660	215	17.926	30	2667	2564.88
114	3.2	300	367.7	19.7021	15	673.6	680.58
114	2	456	382	5.3	30	404	392.729
87.1	1.9	348.4	255	16.66	15	290	285.552
165	3	495	231	26.48	20	1372.8	1293.66
114	4.8	300	333	41.4	20	1146	1140.41
101.6	1.6	300	220	11.4592	35	222	221.143
219	3	660	215	36	10	2534	2480.72
219	3	660	215	26.677	30	2065	2065.1
87.1	1.9	252.59	255	4.83	35	200	202.153
87.1	1.9	348.4	255	9.9	25	250	233.995
219	3	660	215	24.104	20	1818	1902.5
89	3.5	188	342	73.3	10	700	652.436
114	2.7	300	284	41.6033	0	723.1	731.198
114	2	456	382	9.17	5	516	498.269
114	2	456	382.3	19.0949	10	480	476.3
219	3	660	215	17.926	30	1715	1689.15
114	2	456	382.3	23.2031	10	522	519.957
219	6	660	215	26.202	20	2879	2792.6
150	5	330	226	16.2	10	1642	1546.91
165	3	330	242	30.2071	0	1364.7	1388.14
219	4.25	500	455.5	41.6033	0	2887.7	2957.35
87.1	1.9	252.59	255	16.66	15	290	295.061
152	2.85	500	367.7	19.7021	15	939.7	952.174
114	2	456	382.3	25.9495	0	530	548.691
165	4	330	242	12.4764	20	1121.8	1150.41
114	2	456	382.3	17.8857	10	456	467.544
114	2	456	382	5.38	20	368	402.462
150	5	330	226	23.4	0	1666	1693.25
115	4	345	298.07	26.48	20	770.4	788.736
114	3.2	300	367.7	41.6033	0	930.7	918.38
165	4	330	242	21.2537	10	1276.4	1288.26
115	4	345	298.07	33.88	10	759.1	777.521
219	3.85	500	284	32.2428	5	2197.4	2212.81
165	4	495	258.13	23.73	30	1385.6	1358.47
152	2.8	300	290	21.2	30	941	939.285
86	2	188	342	80.1	5	825	806.607
165	3	330	242	21.2537	10	1150	1126.83
114	2	456	382	3.57	30	361	355.025
86	2	188	335	41.6	5	734	689.542
114	2	456	382.3	17.198	10	460	461.281
165	2	330	242	12.4764	20	831.2	819.171
165	3	330	242	10.0511	30	843.6	877.338
152	2.8	300	290	6.4	60	618	622.835
200	2.73	600	331.3	47.2	30	2331	2335.51
89	3.5	188	335	38.3	10	628	658.727
87.1	1.9	252.59	255	9.9	25	275	258.032
114	2	456	382.3	23.7325	5	527	526.746
219	6	660	215	31.067	10	3104.5	3082.32
219	4.25	500	455.5	19.7021	15	2244.3	2242.04
152	2.8	300	290	6.4	60	628	622.835
87.1	1.9	252.59	255	26	0	351	345.119
125	2.5	500	280	34.4265	0	960	923.888
87.1	1.9	348.4	255	4.83	35	180	189.16
165	4	495	258.13	26.48	20	1431.8	1434.03
114	2	456	382	5	20	431	401.056
150	4	330	226	16.2	10	1261	1303.49
114	2	456	382.3	21.7966	10	502	498.945
86	2	188	342	85.5	0	764	834.526
114	2	456	382	11.05	2.5	520	526.431
87.1	1.9	252.59	255	9.9	25	250	258.032
219	3	660	215	22.682	30	1813	1888.85
115	4	345	298.07	23.73	30	776.9	765.582
87.1	1.9	252.59	255	26	0	345	345.119
