# Supplementary material for: Circular rubber aggregate CFST stub columns under axial compression: prediction and reliability analysis
Source: Sci Rep. 2024 Oct 31;14:26245. doi: 10.1038/s41598-024-74990-5 (PMC11527877; doi:10.1038/s41598-024-74990-5)
Supplement: Supplementary file 1 — Supplementary Material 1 [file 41598_2024_74990_MOESM1_ESM.zip › rubber materials1/excel results/SVR_Circ.xlsx]

## Sheet: Sheet1
D	t	L	Fy	fc	P_exp	P_pred
114	2	456	382	7.25	449	431.426
114	2	456	382.3	33.4241	633	596.759
89	3.5	188	335	27.5	501	647.417
86	2	188	342	63	625	739.376
114	3.2	300	367.7	32.2428	826.3	807.673
87.1	1.9	348.4	255	4.83	190	180.044
152	2.8	300	290	54.1	1637	1687.94
87.1	1.9	252.59	255	4.83	210	205.284
165	3	495	231	23.73	1187.8	1335.71
89	3.5	188	342	74.1	644	715.591
219	6	660	215	26.677	2784.5	2909.42
165	4	330	242	30.2071	1434.7	1385.84
152	2.8	300	290	21.2	944	941.118
114	2	456	382	6	447	414.144
114	2	456	382	8.45	479	446.726
200	2.73	600	331.3	59.1	2604.5	2650.23
87.1	1.9	348.4	255	16.66	275	277.384
101.6	1.6	300	220	4.32901	162	154.677
125	2.5	500	280	31.0652	884	912.172
125	2.5	500	280	26.8411	833	848.097
165.1	3.5	400	395	50.27	1876	2052.14
114	2	456	382.3	21.3587	496	518.766
219	3	660	215	29.822	2135	2186.91
114	2	456	382	14.47	625	499.664
86	2	188	335	51.1	681	745.344
152	2.85	500	367.7	32.2428	1107.8	1108.46
219	4.25	500	455.5	32.2428	2603.6	2548.08
114	2	456	382	10.72	480	471.582
87.1	1.9	348.4	255	26	340	325.045
219	6	660	215	34.933	3310	3292.8
219	6	660	215	23.156	2905	2761.96
86	2	188	342	56	763	730.599
150	4	330	226	23.4	1350	1350.06
152	2.8	300	290	54.1	1688	1687.94
89	3.5	188	342	63	552	552.2
219	6	660	215	30.607	2973.5	3083.17
150	2.75	330	226	23.4	1173	1173.12
165	3	330	242	12.4764	1035.5	918.584
114	2	456	382	13.97	583	496.848
114.3	4.5	600	260	15.3624	728.95	729.038
87.1	1.9	348.4	255	26	325	325.045
114.3	4.5	300	260	15.3624	798.65	798.59
87.1	1.9	348.4	255	9.9	220	224.23
219	3	660	215	33.067	2269	2322.23
114	2	456	382	18.14	638	513.099
89	3.5	188	335	35.2	663	663.036
114	2.7	300	284	19.7021	483.7	483.708
165	4	495	258.13	38.55	1617.8	1617.37
89	3.5	188	342	53.5	601	552.246
86	2	188	342	54.1	728	734.363
89	3.5	188	342	51.5	566	566.054
114	2	456	382	4.09	340	385.663
114	2	456	382	10.64	525	470.805
152	2.85	500	367.7	41.6033	1313.7	1313.86
219	6	660	215	22.682	2742	2742.14
165.1	3.5	400	395	14.37	1130	1130.03
114	2.7	300	284	32.2428	597	596.916
165	2	330	242	21.2537	938.6	1043.39
86	2	188	342	73.3	805	805.042
165	4	330	242	10.0511	1021.8	1034.09
165	3	495	231	38.55	1432.6	1432.53
114	2	456	382.3	28.632	580	545.212
219	3.85	500	284	41.6033	2323.5	2323.63
86	2	188	335	31.3	594	609.654
115	4	345	298.07	38.55	827.4	827.434
101.6	1.6	300	220	6.74817	177	177.038
86	2	188	335	41.5	759	732.232
165	3	495	231	33.88	1326.4	1415.24
86	2	188	342	54.27	551.8	733.965
165	2	330	242	10.0511	736.2	736.202
165.1	3.5	400	395	24.95	1291	1291.18
150	2.75	330	226	16.2	1136	1019.1
165	2	330	242	30.2071	1265.1	1265.24
219	3	660	215	23.156	1934.5	1930.36
165	4	495	258.13	33.88	1373.6	1539.74
114	2	456	382.3	22.3231	494	520.284
219	3.85	500	284	19.7021	1814.7	1814.87
200	2.73	600	331.3	61.9	2747.8	2747.38
114	2	456	382	8.85	472	451.511
86	2	188	330	16.7	409	409
87.1	1.9	252.59	255	16.66	300	300.032
219	6	660	215	17.926	2667	2533.76
114	3.2	300	367.7	19.7021	673.6	673.578
114	2	456	382	5.3	404	403.958
87.1	1.9	348.4	255	16.66	290	277.384
165	3	495	231	26.48	1372.8	1373.07
114	4.8	300	333	41.4	1146	1145.79
101.6	1.6	300	220	11.4592	222	221.998
219	3	660	215	36	2534	2455.41
219	3	660	215	26.677	2065	2064.62
87.1	1.9	252.59	255	4.83	200	205.284
87.1	1.9	348.4	255	9.9	250	224.23
219	3	660	215	24.104	1818	1966.79
89	3.5	188	342	73.3	700	699.992
114	2.7	300	284	41.6033	723.1	723.281
114	2	456	382	9.17	516	455.219
114	2	456	382.3	19.0949	480	515.222
219	3	660	215	17.926	1715	1714.65
114	2	456	382.3	23.2031	522	521.911
219	6	660	215	26.202	2879	2889.29
150	5	330	226	16.2	1642	1597.8
165	3	330	242	30.2071	1364.7	1364.77
219	4.25	500	455.5	41.6033	2887.7	2887.8
87.1	1.9	252.59	255	16.66	290	300.032
152	2.85	500	367.7	19.7021	939.7	939.87
114	2	456	382.3	25.9495	530	530.05
165	4	330	242	12.4764	1121.8	1101.76
114	2	456	382.3	17.8857	456	512.692
114	2	456	382	5.38	368	405.139
150	5	330	226	23.4	1666	1665.89
115	4	345	298.07	26.48	770.4	770.528
114	3.2	300	367.7	41.6033	930.7	930.623
165	4	330	242	21.2537	1276.4	1276.61
115	4	345	298.07	33.88	759.1	789.291
219	3.85	500	284	32.2428	2197.4	2197.04
165	4	495	258.13	23.73	1385.6	1385.43
152	2.8	300	290	21.2	941	941.118
86	2	188	342	80.1	825	825.078
165	3	330	242	21.2537	1150	1149.93
114	2	456	382	3.57	361	377.587
86	2	188	335	41.6	734	732.901
114	2	456	382.3	17.198	460	510.88
165	2	330	242	12.4764	831.2	810.299
165	3	330	242	10.0511	843.6	846.394
152	2.8	300	290	6.4	618	627.987
200	2.73	600	331.3	47.2	2331	2331.19
89	3.5	188	335	38.3	628	655.669
87.1	1.9	252.59	255	9.9	275	250.002
114	2	456	382.3	23.7325	527	523.064
219	6	660	215	31.067	3104.5	3104.53
219	4.25	500	455.5	19.7021	2244.3	2244.27
152	2.8	300	290	6.4	628	627.987
87.1	1.9	252.59	255	26	351	348.516
125	2.5	500	280	34.4265	960	959.825
87.1	1.9	348.4	255	4.83	180	180.044
165	4	495	258.13	26.48	1431.8	1431.45
114	2	456	382	5	431	399.497
150	4	330	226	16.2	1261	1260.96
114	2	456	382.3	21.7966	502	519.432
86	2	188	342	85.5	764	812.637
114	2	456	382	11.05	520	474.712
87.1	1.9	252.59	255	9.9	250	250.002
219	3	660	215	22.682	1813	1911.96
115	4	345	298.07	23.73	776.9	769.179
87.1	1.9	252.59	255	26	345	348.516
