# Supplementary material for: Circular rubber aggregate CFST stub columns under axial compression: prediction and reliability analysis
Source: Sci Rep. 2024 Oct 31;14:26245. doi: 10.1038/s41598-024-74990-5 (PMC11527877; doi:10.1038/s41598-024-74990-5)
Supplement: Supplementary file 1 — Supplementary Material 1 [file 41598_2024_74990_MOESM1_ESM.zip › rubber materials1/excel results/XGB_Circ.xlsx]

## Sheet: Sheet1
D	t	L	Fy	fc	%R	P_exp	P_pred
114	2	456	382	7.25	20	449	431.401
114	2	456	382.3	33.4241	10	633	630.132
89	3.5	188	335	27.5	10	501	559.813
86	2	188	342	63	10	625	764.692
114	3.2	300	367.7	32.2428	5	826.3	792.402
87.1	1.9	348.4	255	4.83	35	190	190.86
152	2.8	300	290	54.1	0	1637	1550.03
87.1	1.9	252.59	255	4.83	35	210	200.872
165	3	495	231	23.73	30	1187.8	1208.76
89	3.5	188	342	74.1	10	644	676.585
219	6	660	215	26.677	30	2784.5	2883.27
165	4	330	242	30.2071	0	1434.7	1540.9
152	2.8	300	290	21.2	30	944	930.671
114	2	456	382	6	10	447	416.227
114	2	456	382	8.45	10	479	456.208
200	2.73	600	331.3	59.1	10	2604.5	2651.81
87.1	1.9	348.4	255	16.66	15	275	286.709
101.6	1.6	300	220	4.32901	75	162	159.986
125	2.5	500	280	31.0652	5	884	823.314
125	2.5	500	280	26.8411	15	833	759.948
165.1	3.5	400	395	50.27	0	1876	1800.38
114	2	456	382.3	21.3587	10	496	509.167
219	3	660	215	29.822	20	2135	2241.77
114	2	456	382	14.47	2.5	625	570.823
86	2	188	335	51.1	0	681	749.257
152	2.85	500	367.7	32.2428	5	1107.8	1218.49
219	4.25	500	455.5	32.2428	5	2603.6	2596.03
114	2	456	382	10.72	2.5	480	513.739
87.1	1.9	348.4	255	26	0	340	334.816
219	6	660	215	34.933	10	3310	3274.48
219	6	660	215	23.156	30	2905	2806.53
86	2	188	342	56	10	763	709.61
150	4	330	226	23.4	0	1350	1379.95
152	2.8	300	290	54.1	0	1688	1550.03
89	3.5	188	342	63	10	552	620.947
219	6	660	215	30.607	20	2973.5	3099.81
150	2.75	330	226	23.4	0	1173	1179.66
165	3	330	242	12.4764	20	1035.5	976.695
114	2	456	382	13.97	5	583	564.147
114.3	4.5	600	260	15.3624	25	728.95	748.352
87.1	1.9	348.4	255	26	0	325	334.816
114.3	4.5	300	260	15.3624	25	798.65	769.891
87.1	1.9	348.4	255	9.9	25	220	243.358
219	3	660	215	33.067	10	2269	2364.05
114	2	456	382	18.14	0	638	588.578
89	3.5	188	335	35.2	10	663	617.045
114	2.7	300	284	19.7021	15	483.7	523.995
165	4	495	258.13	38.55	0	1617.8	1551.61
89	3.5	188	342	53.5	10	601	639.258
86	2	188	342	54.1	10	728	722.456
89	3.5	188	342	51.5	10	566	628.08
114	2	456	382	4.09	30	340	367.415
114	2	456	382	10.64	10	525	504.74
152	2.85	500	367.7	41.6033	0	1313.7	1389.2
219	6	660	215	22.682	30	2742	2779.28
165.1	3.5	400	395	14.37	30	1130	1126.48
114	2.7	300	284	32.2428	5	597	656.443
165	2	330	242	21.2537	10	938.6	983.318
86	2	188	342	73.3	10	805	807.257
165	4	330	242	10.0511	30	1021.8	1051.54
165	3	495	231	38.55	0	1432.6	1524.35
114	2	456	382.3	28.632	0	580	581.217
219	3.85	500	284	41.6033	0	2323.5	2518.35
86	2	188	335	31.3	10	594	592.854
115	4	345	298.07	38.55	0	827.4	881.134
101.6	1.6	300	220	6.74817	50	177	180.496
86	2	188	335	41.5	10	759	692.339
165	3	495	231	33.88	10	1326.4	1410.77
86	2	188	342	54.27	20	551.8	576.63
165	2	330	242	10.0511	30	736.2	700.256
165.1	3.5	400	395	24.95	15	1291	1274.07
150	2.75	330	226	16.2	10	1136	1048.48
165	2	330	242	30.2071	0	1265.1	1241.61
219	3	660	215	23.156	30	1934.5	1907.24
165	4	495	258.13	33.88	10	1373.6	1455.77
114	2	456	382.3	22.3231	10	494	516.82
219	3.85	500	284	19.7021	15	1814.7	1751.8
200	2.73	600	331.3	61.9	0	2747.8	2747.06
114	2	456	382	8.85	5	472	468.756
86	2	188	330	16.7	10	409	417.158
87.1	1.9	252.59	255	16.66	15	300	296.518
219	6	660	215	17.926	30	2667	2585.12
114	3.2	300	367.7	19.7021	15	673.6	666.555
114	2	456	382	5.3	30	404	399.954
87.1	1.9	348.4	255	16.66	15	290	286.709
165	3	495	231	26.48	20	1372.8	1288.87
114	4.8	300	333	41.4	20	1146	1160.26
101.6	1.6	300	220	11.4592	35	222	224.098
219	3	660	215	36	10	2534	2516.94
219	3	660	215	26.677	30	2065	2074.32
87.1	1.9	252.59	255	4.83	35	200	200.872
87.1	1.9	348.4	255	9.9	25	250	243.358
219	3	660	215	24.104	20	1818	1958.25
89	3.5	188	342	73.3	10	700	672.575
114	2.7	300	284	41.6033	0	723.1	736.921
114	2	456	382	9.17	5	516	493.325
114	2	456	382.3	19.0949	10	480	485.96
219	3	660	215	17.926	30	1715	1691.13
114	2	456	382.3	23.2031	10	522	525.802
219	6	660	215	26.202	20	2879	2885.25
150	5	330	226	16.2	10	1642	1502.6
165	3	330	242	30.2071	0	1364.7	1390.12
219	4.25	500	455.5	41.6033	0	2887.7	2935.93
87.1	1.9	252.59	255	16.66	15	290	296.518
152	2.85	500	367.7	19.7021	15	939.7	986.922
114	2	456	382.3	25.9495	0	530	553.836
165	4	330	242	12.4764	20	1121.8	1156.98
114	2	456	382.3	17.8857	10	456	483.386
114	2	456	382	5.38	20	368	400.907
150	5	330	226	23.4	0	1666	1650.09
115	4	345	298.07	26.48	20	770.4	781.166
114	3.2	300	367.7	41.6033	0	930.7	888.375
165	4	330	242	21.2537	10	1276.4	1292.3
115	4	345	298.07	33.88	10	759.1	841.615
219	3.85	500	284	32.2428	5	2197.4	2251.69
165	4	495	258.13	23.73	30	1385.6	1271.99
152	2.8	300	290	21.2	30	941	930.671
86	2	188	342	80.1	5	825	822.488
165	3	330	242	21.2537	10	1150	1135.16
114	2	456	382	3.57	30	361	361.514
86	2	188	335	41.6	5	734	693.263
114	2	456	382.3	17.198	10	460	476.19
165	2	330	242	12.4764	20	831.2	799.511
165	3	330	242	10.0511	30	843.6	874.592
152	2.8	300	290	6.4	60	618	628.182
200	2.73	600	331.3	47.2	30	2331	2310.46
89	3.5	188	335	38.3	10	628	637.215
87.1	1.9	252.59	255	9.9	25	275	256.867
114	2	456	382.3	23.7325	5	527	531.206
219	6	660	215	31.067	10	3104.5	3125.12
219	4.25	500	455.5	19.7021	15	2244.3	2138.67
152	2.8	300	290	6.4	60	628	628.182
87.1	1.9	252.59	255	26	0	351	345.29
125	2.5	500	280	34.4265	0	960	873.736
87.1	1.9	348.4	255	4.83	35	180	190.86
165	4	495	258.13	26.48	20	1431.8	1340.98
114	2	456	382	5	20	431	396.382
150	4	330	226	16.2	10	1261	1272.17
114	2	456	382.3	21.7966	10	502	511.446
86	2	188	342	85.5	0	764	802.398
114	2	456	382	11.05	2.5	520	518.086
87.1	1.9	252.59	255	9.9	25	250	256.867
219	3	660	215	22.682	30	1813	1881.73
115	4	345	298.07	23.73	30	776.9	751.625
87.1	1.9	252.59	255	26	0	345	345.29
